# Supplementary material for: Long-term in vitro culture of grape berries and its application to assess the effects of sugar supply on anthocyanin accumulation
Source: J Exp Bot. 2014 Jan 29;65(16):4665–77. doi: 10.1093/jxb/ert489 (PMC4115254; doi:10.1093/jxb/ert489)
Supplement: Supplementary Data [file supp_ert489_jexbot108639_file001.xls]

## Sheet: Gene list
Array Identifier	Gene name	log2-fold change	Adjusted P values	Mapman Bincode	Mapman Binname	Annotation
CHR7_JGVV5_216_T01	VIT_07s0005g02220	-1.41641	0.000734759	1.1.1.1	PS.lightreaction.photosystem II.LHC-II	homologue to UP|Q41421_SOLTU (Q41421) Chlorophyll a/b binding protein, partial (87%)
CHR13_JGVV19_112_T01	VIT_13s0019g04140	-1.1869	0.00445585	1.1.1.1	PS.lightreaction.photosystem II.LHC-II	similar to UP|Q01667_ARATH (Q01667) AT3g54890 (Chlorophyll a/b-binding protein) (AT3g54890/F28P10_130), partial (92%)
CHR10_JGVV3_263_T01	VIT_10s0003g02890	-1.2027	0.00498594	1.1.1.1	PS.lightreaction.photosystem II.LHC-II	homologue to UP|Q32291_GOSHI (Q32291) Chlorophyll A/B binding protein precursor, complete
CHR11_JGVV16_53_T01	VIT_11s0016g00730	-3.19252	0.000321382	1.1.1.1	PS.lightreaction.photosystem II.LHC-II	similar to RF|NP_173349.1|15221956|NM_101773 LHCA2*1; chlorophyll binding {Arabidopsis thaliana} (exp=-1; wgp=0; cg=0), partial (81%)
CHR18_JGVV1_720_T01	VIT_18s0001g10550	-1.69082	0.00801632	1.1.1.1	PS.lightreaction.photosystem II.LHC-II	similar to UP|Q9C639_ARATH (Q9C639) Light-harvesting complex protein (At1g45474/F2G19.4), partial (80%)
CHR13_JGVV19_419_T01	VIT_13s0019g00260	-1.08126	0.003089	1.1.1.2	PS.lightreaction.photosystem II.PSII polypeptide subunits	similar to UP|Q6ZDL1_ORYSA (Q6ZDL1) Oxygen evolving complex protein-like, partial (60%)
CHR13_JGVV19_416_T01	VIT_13s0019g00320	-1.74085	0.000744567	1.1.1.2	PS.lightreaction.photosystem II.PSII polypeptide subunits	similar to UP|Q6ZDL1_ORYSA (Q6ZDL1) Oxygen evolving complex protein-like, partial (60%)
CHRUN_JGVV207_20_T01	VIT_00s0207g00210	-1.13124	0.00343508	1.1.1.2	PS.lightreaction.photosystem II.PSII polypeptide subunits	similar to UP|Q9LRC4_9ROSI (Q9LRC4) Oxygen evolving enhancer protein 1 precursor, complete
CHR8_JGVV40_235_T01	VIT_08s0040g00850	-1.68693	0.00382097	1.1.1.2	PS.lightreaction.photosystem II.PSII polypeptide subunits
CHR1_JGVV26_9_T01	VIT_01s0026g02680	-1.01399	0.00607088	1.1.1.2	PS.lightreaction.photosystem II.PSII polypeptide subunits
CHR18_JGVV1_1166_T01	VIT_18s0001g15360	-1.29553	0.000756173	1.1.1.2	PS.lightreaction.photosystem II.PSII polypeptide subunits	homologue to SP|O49292|TL30_ARATH Thylakoid lumenal 29.8 kDa protein chloroplast precursor. [Mouse-ear cress] {Arabidopsis thaliana}, partial (10%)
CHR18_JGVV1_826_T01	VIT_18s0001g11710	-1.79885	0.00714585	1.1.1.2	PS.lightreaction.photosystem II.PSII polypeptide subunits	similar to UP|Q9LRC4_9ROSI (Q9LRC4) Oxygen evolving enhancer protein 1 precursor, complete
CHRUN_JGVV904_1_T01	VIT_00s0904g00010	-1.09066	0.00607088	1.1.1.2	PS.lightreaction.photosystem II.PSII polypeptide subunits	similar to UP|Q53UI6_TOBAC (Q53UI6) PsbQ, complete
CHR19_JGVV14_450_T01	VIT_19s0014g05080	-2.41122	0.000675369	1.1.1.2	PS.lightreaction.photosystem II.PSII polypeptide subunits	similar to UP|Q53UI6_TOBAC (Q53UI6) PsbQ, complete
CHR10_JGVV3_386_T01	VIT_10s0003g04350	-1.02862	0.0025316	1.1.2.2	PS.lightreaction.photosystem I.PSI polypeptide subunits	similar to GB|CAB53033.1|5738540|ATH245866 photosystem I subunit X precursor {Arabidopsis thaliana} (exp=-1; wgp=0; cg=0), partial (97%)
CHR15_JGVV48_48_T01	VIT_15s0048g02500	-1.87352	0.000614381	1.1.2.2	PS.lightreaction.photosystem I.PSI polypeptide subunits	similar to UP|Q2HTB6_MEDTR (Q2HTB6) Thylakoid membrane phosphoprotein 14 kDa, chloroplast, partial (64%)
CHR7_JGVV151_10_T01	VIT_07s0151g01000	-2.89378	0.000535669	1.1.2.2	PS.lightreaction.photosystem I.PSI polypeptide subunits	homologue to UP|PSAD_LYCES (P12372) Photosystem I reaction center subunit II, chloroplast precursor (Photosystem I 20 kDa subunit) (PSI-D), partial (79%)
CHR6_JGVV80_32_T01	VIT_06s0080g00920	-1.06522	0.00273559	1.1.2.2	PS.lightreaction.photosystem I.PSI polypeptide subunits	similar to UP|Q8L7C3_ARATH (Q8L7C3) Expressed protein, partial (85%)
CHR10_JGVV116_103_T01	VIT_10s0116g01740	-1.49451	0.000685859	1.1.4	PS.lightreaction.ATP synthase	homologue to UP|ATPG_TOBAC (P29790) ATP synthase gamma chain, chloroplast precursor , partial (86%)
CHR18_JGVV164_2_T01	VIT_18s0164g00030	-1.0202	0.00309059	1.1.4	PS.lightreaction.ATP synthase	similar to UP|ATPD_TOBAC (P32980) ATP synthase delta chain, chloroplast precursor , partial (75%)
CHR18_JGVV1_51_T01	VIT_18s0001g00760	-1.03249	0.00415955	1.1.5.1	PS.lightreaction.other electron carrier (ox_red).plastocyanin	similar to UP|PLAS_LYCES (P17340) Plastocyanin, chloroplast precursor, partial (89%)
CHR9_JGVV2_366_T01	VIT_09s0002g04010	-2.02328	0.00202234	1.1.5.2	PS.lightreaction.other electron carrier (ox_red).ferredoxin	similar to UP|Q3E9S4_ARATH (Q3E9S4) Protein At4g32590, partial (39%)
CHR5_JGVV20_328_T01	VIT_05s0020g03490	-1.04789	0.0141583	1.1.5.2	PS.lightreaction.other electron carrier (ox_red).ferredoxin	similar to UP|O23344_ARATH (O23344) Ferredoxin (AT4G14890/DL3485W), partial (67%)
CHR4_JGVV8_396_T01	VIT_04s0008g04240	-1.70447	0.000858625	1.1.5.2	PS.lightreaction.other electron carrier (ox_red).ferredoxin	similar to UP|Q3E9S4_ARATH (Q3E9S4) Protein At4g32590, partial (39%)
CHR6_JGVV4_15_T01	VIT_06s0004g08360	-1.05758	0.00340049	1.1.40	PS.lightreaction.cyclic electron flow-chlororespiration	weakly similar to UP|Q31L05_SYNP7 (Q31L05) NADH dehydrogenase I subunit N, partial (33%)
CHR2_JGVV12_162_T01	VIT_02s0012g01120	-2.27351	0.000321382	1.2.4	PS.photorespiration.glycine cleavage	similar to UP|Q7DLL8_FLACR (Q7DLL8) H-protein , complete
CHRUN_JGVV211_11_T01	VIT_00s0211g00120	-1.22955	0.00106249	1.2.5	PS.photorespiration.serine hydroxymethyltransferase	similar to UP|GLYM_SOLTU (P50433) Serine hydroxymethyltransferase, mitochondrial precursor (Serine methylase) (Glycine hydroxymethyltransferase) (SHMT) , complete
CHRUN_JGVV211_10_T01	VIT_00s0211g00100	-1.19194	0.00213957	1.2.5	PS.photorespiration.serine hydroxymethyltransferase	similar to UP|GLYM_SOLTU (P50433) Serine hydroxymethyltransferase, mitochondrial precursor (Serine methylase) (Glycine hydroxymethyltransferase) (SHMT) , complete
CHRUN_JGVV211_9_T01	VIT_00s0211g00090	-1.27571	0.00245373	1.2.5	PS.photorespiration.serine hydroxymethyltransferase	homologue to UP|GLYN_FLAPR (P49358) Serine hydroxymethyltransferase 2, mitochondrial precursor (Serine methylase) (Glycine hydroxymethyltransferase) (SHMT) , partial (53%)
CHR14_JGVV68_63_T01	VIT_14s0068g00680	-1.04173	0.00803774	1.3.4	PS.calvin cycle.GAP	homologue to UP|Q38IX1_SOYBN (Q38IX1) Glyceraldehyde-3-phosphate dehydrogenase A subunit, complete
CHR3_JGVV38_367_T01	VIT_03s0038g00670	-1.15368	0.00656214	1.3.6	PS.calvin cycle.aldolase	homologue to UP|Q8LL68_HEVBR (Q8LL68) Latex plastidic aldolase-like protein, complete
CHR8_JGVV7_703_T01	VIT_08s0007g01570	-1.36151	0.000714654	1.3.7	PS.calvin cycle.FBPase	similar to UP|Q94FA7_PEA (Q94FA7) Fructose-1,6-bisphosphatase, partial (87%)
CHR8_JGVV7_701_T01	VIT_08s0007g01590	-1.23285	0.00649564	1.3.7	PS.calvin cycle.FBPase	similar to UP|Q94FA7_PEA (Q94FA7) Fructose-1,6-bisphosphatase, partial (87%)
CHR13_JGVV19_310_T01	VIT_13s0019g02050	-4.27748	0.000271919	1.3.13	PS.calvin cycle.rubisco interacting	similar to UP|RCA1_LARTR (Q7X9A0) Ribulose bisphosphate carboxylase/oxygenase activase 1, chloroplast precursor (RuBisCO activase 1) (RA 1) (RubisCO activase alpha form), partial (93%)
CHR13_JGVV19_187_T01	VIT_13s0019g03350	-1.25891	0.00267465	2.1.1.3	major CHO metabolism.synthesis.sucrose.FBPase	similar to UP|Q940F8_ARATH (Q940F8) Sedoheptulose-bisphosphatase, partial (93%)
CHR18_JGVV89_115_T01	VIT_18s0089g00140	-1.41531	0.00417978	2.1.2.1	major CHO metabolism.synthesis.starch.AGPase	similar to UP|Q9FJZ3_ARATH (Q9FJZ3) Mannan endo-1,4-beta-mannosidase (At5g66460), partial (90%)
CHR18_JGVV89_111_T01	VIT_18s0089g00180	-1.16196	0.0125375	2.1.2.1	major CHO metabolism.synthesis.starch.AGPase	similar to UP|Q9FJZ3_ARATH (Q9FJZ3) Mannan endo-1,4-beta-mannosidase (At5g66460), partial (90%)
CHR5_JGVV20_269_T01	VIT_05s0020g02880	-2.64896	0.00082048	2.1.2.1	major CHO metabolism.synthesis.starch.AGPase	homologue to UP|GLGS_BRANA (Q9M462) Glucose-1-phosphate adenylyltransferase small subunit, chloroplast precursor (ADP-glucose synthase) (ADP-glucose pyrophosphorylase) (AGPase B) (Alpha-D-glucose-1-phosphate adenyl transferase) , partial (79%)
CHRUN_JGVV2527_1_T01	VIT_00s2527g00010	-2.00969	0.00304947	2.2.1.3.2	major CHO metabolism.degradation.sucrose.invertases.cell wall	homologue to UP|Q9S943_VITVI (Q9S943) Vacuolar invertase 2, GIN2, partial (46%)
CHRUN_JGVV233_1_T01	VIT_00s0233g00010	-1.32498	0.00951975	2.2.1.3.2	major CHO metabolism.degradation.sucrose.invertases.cell wall	homologue to UP|Q9S943_VITVI (Q9S943) Vacuolar invertase 2, GIN2, partial (46%)
CHR2_JGVV154_8_T01	VIT_02s0154g00090	-2.06971	0.00160142	2.2.1.3.3	major CHO metabolism.degradation.sucrose.invertases.vacuolar	UP|Q9S943_VITVI (Q9S943) Vacuolar invertase 2, GIN2, partial (43%)
CHR6_JGVV61_144_T01	VIT_06s0061g00040	1.31156	0.00096463	2.2.1.4	major CHO metabolism.degradation.sucrose.hexokinase	similar to UP|Q9FVD3_CITSI (Q9FVD3) Hexokinase, partial (24%)
CHRUN_GSVIVT00004473001_T01	VIT_00s1359g00010	-1.46335	0.00370254	2.2.1.5	major CHO metabolism.degradation.sucrose.Susy	similar to UP|Q9SLY2_CITUN (Q9SLY2) Sucrose synthase, partial (48%)
CHR8_JGVV7_369_T01	VIT_08s0007g05100	-1.12855	0.0408331	2.2.2.1	major CHO metabolism.degradation.starch.starch cleavage
CHR1_JGVV11_567_T01	VIT_01s0011g00730	-2.32919	0.00273559	2.2.2.2	major CHO metabolism.degradation.starch.starch phosphorylase	similar to UP|PHSH_SOLTU (P32811) Alpha-glucan phosphorylase, H isozyme (Starch phosphorylase H) , partial (54%)
CHR14_JGVV60_178_T01	VIT_14s0060g00790	-1.05791	0.0304233	3.1.1.2	minor CHO metabolism.raffinose family.galactinol synthases.putative	similar to UP|Q9XEJ7_BRANA (Q9XEJ7) Galactinol synthase (Fragment), partial (87%)
CHRUN_JGVV878_2_T01	VIT_00s0878g00020	-4.19615	0.000321382	3.1.2.2	minor CHO metabolism.raffinose family.raffinose synthases.putative	similar to UP|Q84NI6_CUCME (Q84NI6) Alkaline alpha galactosidase II, partial (84%)
CHRUN_JGVV2077_2_T01	VIT_00s2077g00020	-1.85758	0.00243477	3.1.2.2	minor CHO metabolism.raffinose family.raffinose synthases.putative	similar to UP|Q84NI6_CUCME (Q84NI6) Alkaline alpha galactosidase II, partial (30%)
CHRUN_JGVV1530_1_T01	VIT_00s1530g00010	-4.16432	0.000356814	3.1.2.2	minor CHO metabolism.raffinose family.raffinose synthases.putative	weakly similar to GP|21740689|emb|CAD41092. OSJNBb0011N17.9 {Oryza sativa (japonica cultivar-group)}, partial (32%)
CHR19_JGVV15_127_T01	VIT_19s0015g01350	-1.49325	0.0110991	3.1.2.2	minor CHO metabolism.raffinose family.raffinose synthases.putative	similar to UP|Q84NI6_CUCME (Q84NI6) Alkaline alpha galactosidase II, partial (84%)
CHR18_JGVV1_293_T01	VIT_18s0001g05300	1.95709	0.00269154	3.2.2	minor CHO metabolism.trehalose.TPP	similar to RF|NP_179809.2|79560035|NM_127787 catalytic/ trehalose-phosphatase {Arabidopsis thaliana} (exp=-1; wgp=0; cg=0), partial (64%)
CHRUN_JGVV233_3_T01	VIT_00s0233g00030	1.13257	0.0122101	3.2.2	minor CHO metabolism.trehalose.TPP
CHR2_JGVV154_10_T01	VIT_02s0154g00110	1.1358	0.0125375	3.2.2	minor CHO metabolism.trehalose.TPP
CHR11_JGVV37_66_T01	VIT_11s0037g00720	1.36976	0.0060343	3.2.2	minor CHO metabolism.trehalose.TPP
CHRUN_JGVV556_1_T01	VIT_00s0556g00010	2.57877	0.0010009	3.4.1	minor CHO metabolism.myo-inositol.poly-phosphatases	similar to UP|Q94AB6_ARATH (Q94AB6) At1g71710/F14O23_9, partial (29%)
CHR11_JGVV16_244_T01	VIT_11s0016g02800	-1.49929	0.0157081	3.4.4	minor CHO metabolism.myo-inositol.myo inositol oxygenases	similar to UP|MIOX1_ARATH (Q8L799) Inositol oxygenase 1 (Myo-inositol oxygenase 1) (AtMIOX1) , partial (91%)
CHR14_JGVV108_19_T01	VIT_14s0108g00190	-1.13176	0.00204291	3.5	minor CHO metabolism.others	weakly similar to UP|Q947H4_TOBAC (Q947H4) Non-cell-autonomous protein pathway2, partial (89%)
CHR16_JGVV98_76_T01	VIT_16s0098g01180	-1.19369	0.00380095	3.5	minor CHO metabolism.others
CHR1_JGVV11_24_T01	VIT_01s0011g06440	-1.55532	0.00382097	3.5	minor CHO metabolism.others	weakly similar to UP|Q6TY50_HYDMC (Q6TY50) Reductase 2, partial (79%)
CHR8_JGVV7_751_T01	VIT_08s0007g01040	-1.00436	0.00172315	3.5	minor CHO metabolism.others	similar to RF|NP_001031505.1|79324628|NM_001036428 oxidoreductase {Arabidopsis thaliana} (exp=-1; wgp=0; cg=0), partial (98%)
CHR14_JGVV108_26_T01	VIT_14s0108g00270	-1.58581	0.000614381	3.5	minor CHO metabolism.others	weakly similar to UP|Q947H4_TOBAC (Q947H4) Non-cell-autonomous protein pathway2, partial (89%)
CHR10_JGVV71_10_T01	VIT_10s0071g01100	-2.95525	0.000741255	3.8.2	minor CHO metabolism.galactose.alpha-galactosidases
CHR19_JGVV15_152_T01	VIT_19s0015g01720	-2.3448	0.00155221	4.7	glycolysis.aldolase	homologue to UP|Q6RUF6_SOYBN (Q6RUF6) Fructose-bisphosphate aldolase , complete
CHR10_JGVV71_13_T01	VIT_10s0071g01060	1.06745	0.00724584	4.13	glycolysis.PK	homologue to UP|Q8L7J5_SOYBN (Q8L7J5) Pyruvate kinase , partial (89%)
CHR12_JGVV28_175_T01	VIT_12s0028g02180	-2.03425	0.00121149	4.14	glycolysis.PEPCase	homologue to UP|O23946_GOSHI (O23946) Phosphoenolpyruvate carboxylase 1 , partial (47%)
CHR15_JGVV24_96_T01	VIT_15s0024g00630	1.26175	0.0304184	5.2	fermentation.PDC
CHR6_JGVV4_385_T01	VIT_06s0004g04320	-1.40812	0.000835056	5.3	fermentation.ADH
CHR6_JGVV4_386_T01	VIT_06s0004g04310	-1.19202	0.00674697	5.3	fermentation.ADH
CHR3_JGVV88_9_T01	VIT_03s0088g01190	-2.38169	0.000586412	6.3	gluconeogenesis.Malate DH	homologue to PDB|1SEV_A|60593475|1SEV_A Chain A, Mature And Translocatable Forms Of Glyoxysomal Malate Dehydrogenase Have Different Activities And Stabilities But Similar Crystal Structures. {Citrullus lanatus} (exp=-1; wgp=-1; cg=-1), partial (98%)
CHR4_JGVV8_9_T01	VIT_04s0008g00180	1.35012	0.00197009	8.2.10	TCA_org transformation.other organic acid transformations.malic	UP|O24550_VITVI (O24550) Malate dehydrogenase , complete
CHR2_JGVV12_55_T01	VIT_02s0012g02460	1.73864	0.0107579	8.2.10	TCA_org transformation.other organic acid transformations.malic	UP|O24550_VITVI (O24550) Malate dehydrogenase , complete
CHR14_JGVV66_110_T01	VIT_14s0066g01210	-1.47407	0.0223315	8.3	TCA_org transformation.carbonic anhydrases	similar to UP|Q5NE20_LYCES (Q5NE20) Carbonic anhydrase , partial (81%)
CHR8_JGVV7_398_T01	VIT_08s0007g04800	-1.59137	0.00758731	8.3	TCA_org transformation.carbonic anhydrases	weakly similar to RF|NP_172287.1|15223122|NM_100683 carbonate dehydratase/ zinc ion binding {Arabidopsis thaliana} (exp=-1; wgp=0; cg=0), partial (65%)
CHR17_JGVV0_301_T01	VIT_17s0000g06960	1.01094	0.00160117	10.1.4	cell wall.precursor synthesis.UGD	homologue to UP|UGDH_SOYBN (Q96558) UDP-glucose 6-dehydrogenase (UDP-Glc dehydrogenase) (UDP-GlcDH) (UDPGDH) , complete
CHR4_JGVV69_54_T01	VIT_04s0069g00780	-1.01218	0.00391036	10.2	cell wall.cellulose synthesis	similar to UP|Q69L19_ORYSA (Q69L19) CSLC2, partial (31%)
CHR2_GSVIVT00019574001_T01	VIT_02s0025g01810	-1.36116	0.00177989	10.2.1	cell wall.cellulose synthesis.cellulose synthase	similar to UP|Q3Y6V1_TOBAC (Q3Y6V1) Cellulose synthase-like protein CslG, partial (8%)
CHRUN_JGVV414_2_T01	VIT_00s0414g00020	-1.91421	0.00147099	10.2.1	cell wall.cellulose synthesis.cellulose synthase	weakly similar to UP|Q944E4_ORYSA (Q944E4) Cellulose synthase-like protein OsCslE1, partial (24%)
CHR7_JGVV5_239_T01	VIT_07s0005g02470	-1.2794	0.0177723	10.2.1	cell wall.cellulose synthesis.cellulose synthase	homologue to UP|P93156_GOSHI (P93156) Cellulose synthase (Fragment), partial (82%)
CHR19_JGVV15_67_T01	VIT_19s0015g00710	-3.4856	0.000614381	10.2.1	cell wall.cellulose synthesis.cellulose synthase	weakly similar to UP|Q944E3_ORYSA (Q944E3) Cellulose synthase-like protein OsCslE2, partial (32%)
CHRUN_JGVV469_4_T01	VIT_00s0469g00040	-2.01949	0.00155488	10.2.1	cell wall.cellulose synthesis.cellulose synthase	weakly similar to UP|Q944E3_ORYSA (Q944E3) Cellulose synthase-like protein OsCslE2, partial (32%)
CHRUN_JGVV469_1_T01	VIT_00s0469g00010	-1.5246	0.00411688	10.2.1	cell wall.cellulose synthesis.cellulose synthase	weakly similar to UP|Q944E3_ORYSA (Q944E3) Cellulose synthase-like protein OsCslE2, partial (32%)
CHR2_JGVV25_164_T01	VIT_02s0025g01750	-1.11201	0.00665018	10.2.1	cell wall.cellulose synthesis.cellulose synthase	similar to UP|Q3Y6V1_TOBAC (Q3Y6V1) Cellulose synthase-like protein CslG, partial (33%)
CHR2_JGVV25_171_T01	VIT_02s0025g01840	-3.02874	0.00082048	10.2.1	cell wall.cellulose synthesis.cellulose synthase	similar to UP|Q3Y6V1_TOBAC (Q3Y6V1) Cellulose synthase-like protein CslG, partial (33%)
CHR2_JGVV25_172_T01	VIT_02s0025g01850	-2.60457	0.000614381	10.2.1	cell wall.cellulose synthesis.cellulose synthase	similar to UP|Q3Y6V1_TOBAC (Q3Y6V1) Cellulose synthase-like protein CslG, partial (33%)
CHR2_JGVV25_168_T01	VIT_02s0025g01790	1.1554	0.0153655	10.2.1	cell wall.cellulose synthesis.cellulose synthase	similar to UP|Q3Y6V1_TOBAC (Q3Y6V1) Cellulose synthase-like protein CslG, partial (33%)
CHR2_JGVV25_167_T01	VIT_02s0025g01780	1.18055	0.00709403	10.2.1	cell wall.cellulose synthesis.cellulose synthase	similar to UP|O22989_ARATH (O22989) Cellulose synthase isolog, partial (14%)
CHR8_JGVV40_130_T01	VIT_08s0040g01970	1.34446	0.0427968	10.5.1	cell wall.cell wall proteins.AGPs	weakly similar to UP|Q7Y250_GOSHI (Q7Y250) Arabinogalactan protein, partial (68%)
CHR1_JGVV150_37_T01	VIT_01s0150g00370	-1.27089	0.00657249	10.5.3	cell wall.cell wall proteins.LRR	similar to GB|AAH73988.1|49522543|BC073988 FMNL1 protein {Homo sapiens} (exp=-1; wgp=0; cg=0), partial (6%)
CHR4_GSVIVT00035515001_T01	VIT_04s0008g02350	-1.11354	0.00880254	10.5.3	cell wall.cell wall proteins.LRR
CHR7_JGVV5_481_T01	VIT_07s0005g05260	-1.21898	0.011494	10.5.3	cell wall.cell wall proteins.LRR	weakly similar to GB|AAM64822.1|21592872|AY087268 glycine-rich protein like {Arabidopsis thaliana} (exp=-1; wgp=0; cg=0), partial (41%)
CHR7_JGVV5_479_T01	VIT_07s0005g05230	-1.10303	0.0202529	10.5.3	cell wall.cell wall proteins.LRR	weakly similar to UP|Q8L685_VOLCA (Q8L685) Pherophorin-dz1 protein precursor, partial (8%)
CHR5_JGVV49_70_T01	VIT_05s0049g00810	-2.0991	0.00169559	10.5.3	cell wall.cell wall proteins.LRR	homologue to UP|Q6QGY1_VITVI (Q6QGY1) Merlot proline-rich protein 2, partial (68%)
CHR5_PDVV77_67_T01	VIT_05s0077g00900	1.81684	0.00228261	10.5.3	cell wall.cell wall proteins.LRR	similar to UP|Q9M3Y2_WHEAT (Q9M3Y2) Glycine-rich protein precursor, partial (9%)
CHR17_JGVV0_810_T01	VIT_17s0000g01290	1.43628	0.00632693	10.5.5	cell wall.cell wall proteins.RGP	homologue to UP|Q8VWN8_GOSHI (Q8VWN8) Reversibly glycosylated polypeptide, partial (95%)
CHR13_JGVV73_16_T01	VIT_13s0073g00550	-1.05418	0.00616475	10.6.1	cell wall.degradation.cellulases and beta -1,4-glucanases
CHR6_JGVV9_249_T01	VIT_06s0009g00800	-1.3637	0.0185137	10.6.1	cell wall.degradation.cellulases and beta -1,4-glucanases
CHR18_JGVV1_289_T01	VIT_18s0001g05180	-1.27462	0.0170475	10.6.2	cell wall.degradation.mannan-xylose-arabinose-fucose	similar to UP|Q8VZG5_ARATH (Q8VZG5) At1g78060/F28K19_32, partial (40%)
CHR14_JGVV6_12_T01	VIT_14s0006g00190	1.82165	0.00147099	10.6.2	cell wall.degradation.mannan-xylose-arabinose-fucose	similar to UP|Q9FJZ3_ARATH (Q9FJZ3) Mannan endo-1,4-beta-mannosidase (At5g66460), partial (90%)
CHR13_JGVV64_44_T01	VIT_13s0064g01370	-1.66263	0.031742	10.6.3	cell wall.degradation.pectate lyases and polygalacturonases	UP|Q8LKV2_VITVI (Q8LKV2) Polygalacturonase-inhibiting protein, complete
CHR8_JGVV7_121_T01	VIT_08s0007g07750	1.26595	0.0165508	10.6.3	cell wall.degradation.pectate lyases and polygalacturonases	UP|Q94B15_VITVI (Q94B15) Polygalacturonase PG1, complete
CHR4_JGVV8_383_T01	VIT_04s0008g04060	-3.92941	0.000614381	10.6.3	cell wall.degradation.pectate lyases and polygalacturonases	weakly similar to UP|Q4VT47_VITVI (Q4VT47) RD22-like protein, partial (48%)
CHR4_JGVV8_381_T01	VIT_04s0008g04040	-2.78176	0.000915252	10.6.3	cell wall.degradation.pectate lyases and polygalacturonases	weakly similar to UP|Q4VT47_VITVI (Q4VT47) RD22-like protein, partial (48%)
CHR4_JGVV8_379_T01	VIT_04s0008g04020	-2.56388	0.000614381	10.6.3	cell wall.degradation.pectate lyases and polygalacturonases	weakly similar to UP|Q4VT47_VITVI (Q4VT47) RD22-like protein, partial (45%)
CHR4_JGVV8_376_T01	VIT_04s0008g03990	1.01146	0.00868957	10.6.3	cell wall.degradation.pectate lyases and polygalacturonases
CHR16_JGVV50_149_T01	VIT_16s0050g01110	1.11745	0.0465622	10.6.3	cell wall.degradation.pectate lyases and polygalacturonases	similar to UP|Q84LI7_FRAAN (Q84LI7) Polygalacturonase-like protein, partial (91%)
CHR8_JGVV7_809_T01	VIT_08s0007g00440	1.46696	0.00870141	10.7	cell wall.modification	similar to UP|Q49QW6_9ROSI (Q49QW6) Expansin, partial (96%)
CHR7_JGVV185_4_T01	VIT_07s0185g00050	-1.23506	0.00157876	10.7	cell wall.modification	xyloglucan endotransglycosylase XET2 [Vitis vinifera]
CHR14_JGVV68_55_T01	VIT_14s0068g00600	1.5697	0.0128422	10.7	cell wall.modification	similar to UP|Q49QW6_9ROSI (Q49QW6) Expansin, partial (96%)
CHRUN_JGVV386_5_T01	VIT_00s0386g00050	-1.09356	0.0438672	10.7	cell wall.modification	similar to UP|O23950_GOSHI (O23950) Endo-xyloglucan transferase (Fragment), partial (97%)
CHR1_JGVV150_46_T01	VIT_01s0150g00460	-1.26635	0.0201836	10.7	cell wall.modification	xyloglucan endotransglycosylase XET2 [Vitis vinifera]
CHR11_JGVV16_11_T01	VIT_11s0016g00290	-1.80751	0.00415424	10.8.1	cell wall.pectin*esterases.PME	similar to UP|PME3_CITSI (P83948) Pectinesterase-3 precursor (Pectin methylesterase 3) (PE 3) , partial (45%)
CHR12_JGVV35_39_T01	VIT_12s0035g01900	-1.08566	0.0171655	10.8.1	cell wall.pectin*esterases.PME	UP|Q94B16_VITVI (Q94B16) Pectin methylesterase PME1, complete
CHR16_JGVV22_155_T01	VIT_16s0022g00700	1.43957	0.0102754	10.8.1	cell wall.pectin*esterases.PME	weakly similar to UP|PME2_CITSI (O04887) Pectinesterase-2 precursor (Pectin methylesterase) (PE) , partial (48%)
CHR15_JGVV48_236_T01	VIT_15s0048g00500	1.51249	0.000820569	10.8.1	cell wall.pectin*esterases.PME	weakly similar to UP|PME2_CITSI (O04887) Pectinesterase-2 precursor (Pectin methylesterase) (PE) , partial (48%)
CHR10_JGVV3_425_T01	VIT_10s0003g04940	-1.298	0.00355046	11.1.8	lipid metabolism.FA synthesis and FA elongation.acyl coa ligase	similar to UP|Q9LSQ0_ARATH (Q9LSQ0) AMP-binding protein, partial (71%)
CHR14_JGVV128_68_T01	VIT_14s0128g00730	1.00105	0.0150004	11.1.9	lipid metabolism.FA synthesis and FA elongation.long chain fatty acid CoA ligase	similar to RF|NP_198112.2|22327099|NM_122642 LACS7 (LONG-CHAIN ACYL-COA SYNTHETASE 7); catalytic {Arabidopsis thaliana} (exp=-1; wgp=0; cg=0), partial (69%)
CHR3_JGVV63_175_T01	VIT_03s0063g01880	1.14176	0.00422276	11.1.9	lipid metabolism.FA synthesis and FA elongation.long chain fatty acid CoA ligase	similar to UP|Q2I824_GOSHI (Q2I824) ACS-like protein, partial (31%)
CHR8_JGVV105_36_T01	VIT_08s0105g00430	-1.02758	0.00695017	11.2.3	lipid metabolism.FA desaturation.omega 3 desaturase	similar to UP|Q8LK94_PRUPE (Q8LK94) Chloroplast omega-3 desaturase, partial (81%)
CHR6_JGVV4_665_T01	VIT_06s0004g01250	3.3407	0.000356814	11.2.4	lipid metabolism.FA desaturation.omega 6 desaturase	similar to UP|Q9LLL7_SESIN (Q9LLL7) Omega-6 fatty acid desaturase (Microsomal oleic acid desaturase), partial (95%)
CHR13_JGVV19_316_T01	VIT_13s0019g01990	2.62412	0.000535669	11.3	lipid metabolism.Phospholipid synthesis	similar to UP|GPAT6_ARATH (O80437) Glycerol-3-phosphate acyltransferase 6 (AtGPAT6) , partial (61%)
CHR12_GSVIVT00029819001_T01	VIT_12s0055g01300	1.05212	0.00375132	11.3.5	lipid metabolism.Phospholipid synthesis.diacylglycerol kinase	weakly similar to UP|Q307R0_ORYSA (Q307R0) Diacylglycerol kinase 1, partial (24%)
CHR12_JGVV178_13_T01	VIT_12s0178g00170	1.40705	0.0122101	11.3.5	lipid metabolism.Phospholipid synthesis.diacylglycerol kinase	weakly similar to UP|Q307R0_ORYSA (Q307R0) Diacylglycerol kinase 1, partial (24%)
CHR12_JGVV121_16_T01	VIT_12s0121g00240	1.32764	0.00807651	11.3.5	lipid metabolism.Phospholipid synthesis.diacylglycerol kinase	weakly similar to UP|Q307R0_ORYSA (Q307R0) Diacylglycerol kinase 1, partial (24%)
CHR5_JGVV49_145_T01	VIT_05s0049g01650	-1.16925	0.00417978	11.3.10	lipid metabolism.Phospholipid synthesis.(S)-coclaurine-N-methyltransferase
CHR8_JGVV58_27_T01	VIT_08s0058g01210	-1.07838	0.0266703	11.6	lipid metabolism.lipid transfer proteins etc	weakly similar to UP|Q9M6B6_GOSHI (Q9M6B6) Lipid transfer protein precursor, partial (70%)
CHR13_JGVV106_40_T01	VIT_13s0106g00550	-1.84951	0.0025316	11.8	lipid metabolism.\'exotics\' (steroids, squalene etc)	weakly similar to UP|Q8L5A7_ARATH (Q8L5A7) Steroid sulfotransferase-like protein (At5g07010), partial (75%)
CHR13_JGVV84_23_T01	VIT_13s0084g00240	-1.30654	0.00854295	11.8	lipid metabolism.\'exotics\' (steroids, squalene etc)	weakly similar to UP|Q8L5A7_ARATH (Q8L5A7) Steroid sulfotransferase-like protein (At5g07010), partial (75%)
CHR11_JGVV16_299_T01	VIT_11s0016g03360	-1.38259	0.0141366	11.9.2	lipid metabolism.lipid degradation.lipases	similar to UP|Q2QYQ1_ORYSA (Q2QYQ1) Expressed protein, partial (33%)
CHR12_JGVV28_192_T01	VIT_12s0028g02000	-1.6047	0.000779465	11.9.2.1	lipid metabolism.lipid degradation.lipases.triacylglycerol lipase	similar to UP|Q9ZTW1_DIACA (Q9ZTW1) Lipase (Fragment), partial (19%)
CHR3_JGVV38_257_T01	VIT_03s0038g02090	-1.65794	0.000412369	11.9.3	lipid metabolism.lipid degradation.lysophospholipases	similar to RF|NP_195581.1|15234016|NM_120030 phospholipase C {Arabidopsis thaliana} (exp=-1; wgp=0; cg=0), complete
CHR7_JGVV5_507_T01	VIT_07s0005g05610	1.09636	0.00287486	11.9.4.5	lipid metabolism.lipid degradation.beta-oxidation.acyl-CoA thioesterase	similar to UP|Q6TXD0_SOYBN (Q6TXD0) 3-ketoacyl-CoA thiolase , partial (69%)
CHR5_JGVV20_231_T01	VIT_05s0020g02480	-2.8036	0.000271919	12.2.2	N-metabolism.ammonia metabolism.glutamine synthase	homologue to UP|Q9SPJ1_JUGNI (Q9SPJ1) Glutamine synthetase precursor , partial (91%)
CHR3_JGVV91_95_T01	VIT_03s0091g00240	1.12116	0.0303967	12.2.99	N-metabolism.ammonia metabolism.unspecified	similar to GB|AAM61099.1|21536767|AY084531 GS1-like protein {Arabidopsis thaliana} (exp=-1; wgp=0; cg=0), partial (42%)
CHR1_JGVV11_8_T01	VIT_01s0011g06600	1.11428	0.024681	13.1.1.1.1	amino acid metabolism.synthesis.central amino acid metabolism.GABA.Glutamate decarboxylase	similar to UP|O81102_TOBAC (O81102) Glutamate decarboxylase isozyme 1, partial (97%)
CHR8_JGVV58_46_T01	VIT_08s0058g01000	1.30817	0.00665018	13.1.1.2.1	amino acid metabolism.synthesis.central amino acid metabolism.aspartate.aspartate aminotransferase	similar to UP|Q5Z7I8_ORYSA (Q5Z7I8) Aspartate transaminase, mitochondrial, partial (93%)
CHR6_JGVV4_157_T01	VIT_06s0004g06830	-1.86439	0.0022567	13.1.3.1	amino acid metabolism.synthesis.aspartate family.asparagine	homologue to UP|O65329_ELAUM (O65329) Asparagine synthetase, partial (59%)
CHR3_JGVV91_110_T01	VIT_03s0091g00090	-1.06561	0.0235486	13.1.3.4	amino acid metabolism.synthesis.aspartate family.methionine
CHRUN_JGVV220_9_T01	VIT_00s0220g00110	-1.09438	0.0034157	13.1.4.1	amino acid metabolism.synthesis.branched chain group.common	similar to UP|Q93YZ7_ARATH (Q93YZ7) At2g31810/F20M17.15, partial (76%)
CHR18_JGVV1_523_T01	VIT_18s0001g08430	-2.21233	0.00195261	13.1.4.1	amino acid metabolism.synthesis.branched chain group.common	similar to UP|BCAT2_ARATH (Q9M439) Branched-chain-amino-acid aminotransferase 2, chloroplast precursor (Atbcat-2) , partial (57%)
CHR18_JGVV1_525_T01	VIT_18s0001g08450	-1.4625	0.0075885	13.1.4.1	amino acid metabolism.synthesis.branched chain group.common	similar to UP|BCAT2_ARATH (Q9M439) Branched-chain-amino-acid aminotransferase 2, chloroplast precursor (Atbcat-2) , partial (57%)
CHR9_JGVV18_136_T01	VIT_09s0018g01870	-1.75231	0.00827454	13.1.5.1.1	amino acid metabolism.synthesis.serine-glycine-cysteine group.serine.phosphoglycerate dehydrogenase	similar to UP|SERA_ARATH (O04130) D-3-phosphoglycerate dehydrogenase, chloroplast precursor (3-PGDH) , partial (40%)
CHR4_JGVV23_87_T01	VIT_04s0023g03040	1.29916	0.0209428	13.2.3.2	amino acid metabolism.degradation.aspartate family.threonine
CHR4_JGVV8_334_T01	VIT_04s0008g03560	-1.04372	0.0090278	13.2.3.2	amino acid metabolism.degradation.aspartate family.threonine	similar to UP|Q8W593_ARATH (Q8W593) At1g67280/F1N21_10, partial (78%)
CHR2_JGVV25_235_T01	VIT_02s0025g02560	-1.58503	0.00161633	13.2.3.4.1	amino acid metabolism.degradation.aspartate family.methionine.methionine gamma-lyase	similar to RF|NP_176647.1|15217709|NM_105141 catalytic {Arabidopsis thaliana} (exp=-1; wgp=0; cg=0), partial (47%)
CHR1_JGVV127_44_T01	VIT_01s0127g00420	-1.15224	0.0315482	13.2.3.5	amino acid metabolism.degradation.aspartate family.lysine
CHR18_JGVV1_1133_T01	VIT_18s0001g14980	-2.05134	0.0029733	13.2.4.1	amino acid metabolism.degradation.branched-chain group.shared	similar to RF|NP_173562.1|15218984|NM_101992 3-methyl-2-oxobutanoate dehydrogenase (2-methylpropanoyl-transferring)/ oxidoreductase, acting on the aldehyde or oxo group of donors, disulfide as acceptor {Arabidopsis thaliana} (exp=-1; wgp=0; cg=0), partial (46%)
CHR10_JGVV116_84_T01	VIT_10s0116g01540	-1.76824	0.00128907	13.2.5.2	amino acid metabolism.degradation.serine-glycine-cysteine group.glycine	homologue to UP|GCST_SOLTU (P54260) Aminomethyltransferase, mitochondrial precursor (Glycine cleavage system T protein) (GCVT) , complete
CHR12_JGVV28_76_T01	VIT_12s0028g03210	-1.25469	0.0025316	15.2	metal handling.binding, chelation and storage	similar to UP|Q4ZJF7_SOYBN (Q4ZJF7) Tyrosine aminotransferase, partial (44%)
CHR14_JGVV60_141_T01	VIT_14s0060g01190	-1.16481	0.0292403	15.2	metal handling.binding, chelation and storage	similar to UP|NAS_LYCES (Q9XGI7) Nicotianamine synthase (S-adenosyl-L-methionine:S-adenosyl-L-methionine:S- adenosyl-methionine 3-amino-3-carboxypropyltransferase) (Chloronerva) , partial (90%)
CHR7_JGVV31_102_T01	VIT_07s0031g01160	1.26082	0.00205035	15.2	metal handling.binding, chelation and storage	similar to RF|NP_195680.1|15235984|NM_120131 metal ion binding {Arabidopsis thaliana} (exp=-1; wgp=0; cg=0), partial (80%)
CHR11_JGVV52_67_T01	VIT_11s0052g01150	1.70518	0.00304847	15.2	metal handling.binding, chelation and storage	similar to UP|NAS_LYCES (Q9XGI7) Nicotianamine synthase (S-adenosyl-L-methionine:S-adenosyl-L-methionine:S- adenosyl-methionine 3-amino-3-carboxypropyltransferase) (Chloronerva) , partial (90%)
CHRUN_JGVV259_8_T01	VIT_00s0259g00110	-1.06313	0.0351993	15.2	metal handling.binding, chelation and storage	similar to GB|CAA29127.1|297529|MMNFMG NF-M {Mus musculus} (exp=-1; wgp=0; cg=0), partial (3%)
CHR1_JGVV11_192_T01	VIT_01s0011g04700	-1.20939	0.00421597	15.2	metal handling.binding, chelation and storage
CHR8_JGVV7_819_T01	VIT_08s0007g00330	-1.12207	0.0140221	15.2	metal handling.binding, chelation and storage	similar to UP|Q93X22_QUESU (Q93X22) Metallothionein-like protein, partial (96%)
CHR18_PDVV75_79_T01	VIT_18s0075g01090	-2.48038	0.0173041	16.1	secondary metabolism.isoprenoids	weakly similar to GP|9955523|emb|CAC05462.1 laccase-like protein {Arabidopsis thaliana}, partial (10%)
CHR18_JGVV75_41_T01	VIT_18s0075g00540	-1.31665	0.0384007	16.1	secondary metabolism.isoprenoids	weakly similar to RF|NP_199621.2|30695378|NM_124184 copper ion binding {Arabidopsis thaliana} (exp=-1; wgp=0; cg=0), partial (42%)
CHR11_JGVV16_157_T01	VIT_11s0016g01880	-2.57361	0.00124021	16.1.4.5	secondary metabolism.isoprenoids.carotenoids.lycopene beta cyclase	similar to UP|Q1XIT2_GENLU (Q1XIT2) Lycopene epsilon cyclase, partial (52%)
CHR9_JGVV54_44_T01	VIT_09s0054g01360	-1.02512	0.00661042	16.1.5	secondary metabolism.isoprenoids.terpenoids
CHR9_JGVV54_43_T01	VIT_09s0054g01370	-1.09142	0.00553299	16.1.5	secondary metabolism.isoprenoids.terpenoids	similar to UP|Q8W3Z1_9ROSI (Q8W3Z1) Beta-amyrin synthase , partial (9%)
CHR9_JGVV54_32_T01	VIT_09s0054g01520	-1.44036	0.00207932	16.1.5	secondary metabolism.isoprenoids.terpenoids
CHR9_JGVV54_53_T01	VIT_09s0054g01220	-2.14902	0.00534418	16.1.5	secondary metabolism.isoprenoids.terpenoids
CHR9_JGVV54_48_T01	VIT_09s0054g01290	-1.07681	0.00530373	16.1.5	secondary metabolism.isoprenoids.terpenoids	similar to GP|3688598|dbj|BAA33460.1 Cycloartenol Synthase {Panax ginseng}, partial (36%)
CHR9_GSVIVT00029485001_T01	VIT_09s0054g01440	-1.236	0.00731474	16.1.5	secondary metabolism.isoprenoids.terpenoids	similar to GP|3688598|dbj|BAA33460.1 Cycloartenol Synthase {Panax ginseng}, partial (36%)
CHR9_JGVV54_35_T01	VIT_09s0054g01470	-1.22064	0.00304947	16.1.5	secondary metabolism.isoprenoids.terpenoids
CHR9_JGVV96_51_T01	VIT_09s0096g00680	1.52414	0.00127256	16.2	secondary metabolism.phenylpropanoids	weakly similar to UP|Q8H2B5_TAXCU (Q8H2B5) Phenylpropanoyltransferase, partial (18%)
CHR6_JGVV4_79_T01	VIT_06s0004g07650	-2.31613	0.00756597	16.2	secondary metabolism.phenylpropanoids	weakly similar to UP|Q8H2B5_TAXCU (Q8H2B5) Phenylpropanoyltransferase, partial (18%)
CHR10_JGVV3_45_T01	VIT_10s0003g00480	-1.03219	0.0130569	16.2	secondary metabolism.phenylpropanoids	weakly similar to UP|Q8GU24_ROSCH (Q8GU24) Orcinol O-methyltransferase 1 , partial (62%)
CHR9_JGVV96_36_T01	VIT_09s0096g00430	1.59364	0.00186947	16.2	secondary metabolism.phenylpropanoids	weakly similar to UP|Q8H2B5_TAXCU (Q8H2B5) Phenylpropanoyltransferase, partial (18%)
CHR9_JGVV96_50_T01	VIT_09s0096g00660	1.46695	0.00100353	16.2	secondary metabolism.phenylpropanoids	weakly similar to UP|Q8H2B5_TAXCU (Q8H2B5) Phenylpropanoyltransferase, partial (18%)
CHR14_JGVV6_79_T01	VIT_14s0006g01460	2.08546	0.00639013	16.2	secondary metabolism.phenylpropanoids	similar to UP|Q3ZPN4_9ROSI (Q3ZPN4) Anthraniloyal-CoA: methanol anthraniloyal transferase, partial (83%)
CHRUN_JGVV483_4_T01	VIT_00s0483g00040	1.05481	0.00663828	16.2	secondary metabolism.phenylpropanoids
CHR16_JGVV39_33_T01	VIT_16s0039g00570	1.03681	0.0222329	16.2	secondary metabolism.phenylpropanoids	similar to UP|Q3ZPN4_9ROSI (Q3ZPN4) Anthraniloyal-CoA: methanol anthraniloyal transferase, partial (83%)
CHR2_JGVV87_49_T01	VIT_02s0087g00490	-1.99462	0.00205035	16.2	secondary metabolism.phenylpropanoids	similar to UP|Q3ZPN4_9ROSI (Q3ZPN4) Anthraniloyal-CoA: methanol anthraniloyal transferase, partial (83%)
CHR10_JGVV3_44_T01	VIT_10s0003g00470	-1.62933	0.00397437	16.2	secondary metabolism.phenylpropanoids	weakly similar to GP|28804594|dbj|BAC58012. S-adenosyl-L-methionine: daidzein 7-0-methyltransferase {Glycyrrhiza echinata}, partial (49%)
CHR6_JGVV4_543_T01	VIT_06s0004g02620	-1.3951	0.00280788	16.2.1.1	secondary metabolism.phenylpropanoids.lignin biosynthesis.PAL	similar to UP|PALY_CAMSI (P45726) Phenylalanine ammonia-lyase , partial (97%)
CHR4_JGVV44_151_T01	VIT_04s0044g00190	1.8293	0.00856506	16.2.1.10	secondary metabolism.phenylpropanoids.lignin biosynthesis.CAD	similar to UP|MTDH_MEDSA (O82515) Probable mannitol dehydrogenase (NAD-dependent mannitol dehydrogenase) , complete
CHR11_JGVV16_67_T01	VIT_11s0016g00870	-1.30168	0.00173407	16.4.1	secondary metabolism.N misc.alkaloid-like
CHR18_JGVV157_11_T01	VIT_18s0157g00140	-1.0531	0.0381494	16.5.99.1	secondary metabolism.sulfur-containing.misc.alliinase	weakly similar to UP|Q942G1_ORYSA (Q942G1) Alliin lyase-like, partial (25%)
CHR18_JGVV157_13_T01	VIT_18s0157g00170	-1.12295	0.0107904	16.5.99.1	secondary metabolism.sulfur-containing.misc.alliinase	weakly similar to UP|Q942G1_ORYSA (Q942G1) Alliin lyase-like, partial (25%)
CHR19_JGVV90_129_T01	VIT_19s0090g01400	1.07887	0.0297588	16.7	secondary metabolism.wax	GB|AY174867.1|AAO18666.1 wax synthase isoform 3 [Vitis vinifera]
CHRUN_JGVV2300_1_T01	VIT_00s2300g00010	1.95182	0.00563242	16.7	secondary metabolism.wax	GB|AY174867.1|AAO18666.1 wax synthase isoform 3 [Vitis vinifera]
CHR19_JGVV90_128_T01	VIT_19s0090g01390	1.31696	0.00128907	16.7	secondary metabolism.wax	GB|AY174867.1|AAO18666.1 wax synthase isoform 3 [Vitis vinifera]
CHR15_JGVV46_155_T01	VIT_15s0046g01980	1.00616	0.00725814	16.8.1.3	secondary metabolism.flavonoids.anthocyanins.rhamnosyltransferase	weakly similar to UP|Q9LSM0_ARATH (Q9LSM0) Anthocyanidin-3-glucoside rhamnosyltransferase, partial (27%)
CHR15_JGVV46_156_T01	VIT_15s0046g01970	1.05712	0.00607088	16.8.1.3	secondary metabolism.flavonoids.anthocyanins.rhamnosyltransferase	weakly similar to UP|Q9LSM0_ARATH (Q9LSM0) Anthocyanidin-3-glucoside rhamnosyltransferase, partial (27%)
CHR4_JGVV44_48_T01	VIT_04s0044g01530	-1.58893	0.00151267	16.8.1.3	secondary metabolism.flavonoids.anthocyanins.rhamnosyltransferase	weakly similar to UP|Q9LSM0_ARATH (Q9LSM0) Anthocyanidin-3-glucoside rhamnosyltransferase, partial (27%)
CHR11_JGVV52_19_T01	VIT_11s0052g01640	1.12882	0.00649275	16.8.1.12	secondary metabolism.flavonoids.anthocyanins.anthocyanidin 3-O-glucosyltransferase	weakly similar to UP|Q76G23_ARACO (Q76G23) Anthocyanin 3-O-galactosyltransferase, partial (60%)
CHR15_JGVV46_154_T01	VIT_15s0046g01990	1.05099	0.012789	16.8.1.12	secondary metabolism.flavonoids.anthocyanins.anthocyanidin 3-O-glucosyltransferase	weakly similar to UP|Q9LSM0_ARATH (Q9LSM0) Anthocyanidin-3-glucoside rhamnosyltransferase, partial (28%)
CHR12_JGVV134_49_T01	VIT_12s0134g00590	-2.51817	0.00044029	16.8.1.21	secondary metabolism.flavonoids.anthocyanins.anthocyanin 5-aromatic acyltransferase
CHR12_JGVV134_51_T01	VIT_12s0134g00630	-1.92785	0.000565796	16.8.1.21	secondary metabolism.flavonoids.anthocyanins.anthocyanin 5-aromatic acyltransferase	weakly similar to UP|Q8GSN8_9ASTR (Q8GSN8) Malonyl CoA:anthocyanin 3-O-glucoside-6\'\'-O-malonyltransferase, partial (20%)
CHR16_JGVV100_32_T01	VIT_16s0100g01000	-1.74589	0.0077219	16.8.2.3	secondary metabolism.flavonoids.chalcones.stilbene synthase	UP|THS1_VITVI (P28343) Stilbene synthase 1 (Resveratrol synthase 1) (Trihydroxystilbene synthase 1) (PSV25) , complete
CHR16_JGVV100_44_T01	VIT_16s0100g00840	-1.06174	0.0405471	16.8.2.3	secondary metabolism.flavonoids.chalcones.stilbene synthase	UP|THS1_VITVI (P28343) Stilbene synthase 1 (Resveratrol synthase 1) (Trihydroxystilbene synthase 1) (PSV25) , complete
CHR19_JGVV14_171_T01	VIT_19s0014g01950	-1.4018	0.0282182	16.8.3	secondary metabolism.flavonoids.dihydroflavonols
CHR18_JGVV122_71_T01	VIT_18s0122g00630	-1.05007	0.00336191	16.8.3	secondary metabolism.flavonoids.dihydroflavonols	similar to RF|NP_180917.1|15226134|NM_128919 cinnamoyl-CoA reductase {Arabidopsis thaliana} (exp=-1; wgp=0; cg=0), partial (15%)
CHR13_JGVV47_72_T01	VIT_13s0047g00210	-1.93277	0.00118931	16.8.3.2	secondary metabolism.flavonoids.dihydroflavonols.flavanone 3-dioxygenase	similar to UP|Q9FLV0_ARATH (Q9FLV0) Flavanone 3-hydroxylase-like protein, partial (77%)
CHR16_JGVV98_105_T01	VIT_16s0098g00860	-2.26473	0.00207121	16.8.3.2	secondary metabolism.flavonoids.dihydroflavonols.flavanone 3-dioxygenase	similar to UP|Q9FLV0_ARATH (Q9FLV0) Flavanone 3-hydroxylase-like protein, partial (77%)
CHR4_JGVV8_458_T01	VIT_04s0008g04940	-2.30104	0.00908852	16.8.3.2	secondary metabolism.flavonoids.dihydroflavonols.flavanone 3-dioxygenase	homologue to UP|Q2QCX5_GOSHI (Q2QCX5) Gibberellin 20-oxidase 1, partial (94%)
CHR13_JGVV64_49_T01	VIT_13s0064g01320	-2.15421	0.00195719	16.8.3.3	secondary metabolism.flavonoids.dihydroflavonols.flavonoid 3\'-monooxygenase	homologue to UP|Q2UYU6_VITVI (Q2UYU6) Flavonoid-3\'-hydroxylase, complete
CHR7_JGVV31_124_T01	VIT_07s0031g01390	-1.93129	0.00503613	16.8.3.3	secondary metabolism.flavonoids.dihydroflavonols.flavonoid 3\'-monooxygenase	homologue to UP|Q2UYU6_VITVI (Q2UYU6) Flavonoid-3\'-hydroxylase, complete
CHR7_JGVV31_123_T01	VIT_07s0031g01380	-1.76666	0.000972643	16.8.3.3	secondary metabolism.flavonoids.dihydroflavonols.flavonoid 3\'-monooxygenase	homologue to UP|Q2UYU6_VITVI (Q2UYU6) Flavonoid-3\'-hydroxylase, complete
CHR6_JGVV9_71_T01	VIT_06s0009g02970	-1.25882	0.0122402	16.8.3.4	secondary metabolism.flavonoids.dihydroflavonols.Flavonoid 3\',5\'-hydroxylase	UP|Q3C210_VITVI (Q3C210) Flavonoid 3\',5\'-hydroxylase, complete
CHR6_JGVV9_81_T01	VIT_06s0009g02840	-1.25473	0.00680057	16.8.3.4	secondary metabolism.flavonoids.dihydroflavonols.Flavonoid 3\',5\'-hydroxylase	UP|Q3C210_VITVI (Q3C210) Flavonoid 3\',5\'-hydroxylase, complete
CHR6_JGVV9_66_T01	VIT_06s0009g03050	-1.1532	0.0229736	16.8.3.4	secondary metabolism.flavonoids.dihydroflavonols.Flavonoid 3\',5\'-hydroxylase	UP|Q3C210_VITVI (Q3C210) Flavonoid 3\',5\'-hydroxylase, complete
CHR6_JGVV9_83_T01	VIT_06s0009g02810	-1.19738	0.00908852	16.8.3.4	secondary metabolism.flavonoids.dihydroflavonols.Flavonoid 3\',5\'-hydroxylase	UP|Q3C210_VITVI (Q3C210) Flavonoid 3\',5\'-hydroxylase, complete
CHR6_JGVV9_75_T01	VIT_06s0009g02920	-1.25348	0.010996	16.8.3.4	secondary metabolism.flavonoids.dihydroflavonols.Flavonoid 3\',5\'-hydroxylase	UP|Q3C210_VITVI (Q3C210) Flavonoid 3\',5\'-hydroxylase, complete
CHR6_JGVV9_79_T01	VIT_06s0009g02880	-1.16713	0.0185827	16.8.3.4	secondary metabolism.flavonoids.dihydroflavonols.Flavonoid 3\',5\'-hydroxylase	UP|Q3C210_VITVI (Q3C210) Flavonoid 3\',5\'-hydroxylase, complete
CHR18_JGVV1_795_T01	VIT_18s0001g11320	-1.60097	0.00113877	16.8.3.4	secondary metabolism.flavonoids.dihydroflavonols.Flavonoid 3\',5\'-hydroxylase	UP|Q3C210_VITVI (Q3C210) Flavonoid 3\',5\'-hydroxylase, complete					-1.25348
CHR18_JGVV1_213_T01	VIT_18s0001g03470	2.05619	0.00149413	16.8.4	secondary metabolism.flavonoids.flavonols	UP|Q2PHJ7_VITVI (Q2PHJ7) Flavonol synthase, complete
CHR2_JGVV12_219_T01	VIT_02s0012g00450	-1.37385	0.00161633	16.8.4	secondary metabolism.flavonoids.flavonols
CHR2_JGVV12_221_T01	VIT_02s0012g00430	-1.02632	0.020121	16.8.4	secondary metabolism.flavonoids.flavonols
CHR10_JGVV3_224_T01	VIT_10s0003g02460	-1.00575	0.0110296	16.8.4	secondary metabolism.flavonoids.flavonols
CHR13_JGVV67_185_T01	VIT_13s0067g01020	-1.44337	0.012197	16.8.4	secondary metabolism.flavonoids.flavonols	weakly similar to UP|Q9FFF6_ARATH (Q9FFF6) Leucoanthocyanidin dioxygenase-like protein (AT5g05600/MOP10_14), partial (85%)
CHR18_JGVV1_210_T01	VIT_18s0001g03430	1.08903	0.00697854	16.8.4	secondary metabolism.flavonoids.flavonols	UP|Q2PGC5_VITVI (Q2PGC5) Flavonol synthase, complete
CHR10_JGVV3_225_T01	VIT_10s0003g02470	-1.0479	0.00344066	16.8.4	secondary metabolism.flavonoids.flavonols	similar to UP|Q9SB32_ARATH (Q9SB32) SRG1-like protein (At4g25310), partial (32%)
CHR18_JGVV1_918_T01	VIT_18s0001g12690	2.21254	0.000498188	16.8.5	secondary metabolism.flavonoids.isoflavonols	UP|Q3KN69_VITVI (Q3KN69) Isoflavone reductase-like protein 4, complete
CHR5_JGVV51_51_T01	VIT_05s0051g00670	-1.51775	0.00697854	17.1.1.1.10	hormone metabolism.abscisic acid.synthesis-degradation.synthesis.9-cis-epoxycarotenoid dioxygenase	UP|Q5SGD1_VITVI (Q5SGD1) 9-cis-epoxycarotenoid dioxygenase 1, complete				ABA synthesis genes!
CHR10_PDVV71_88_T01	VIT_10s0071g00350	1.48007	0.00639919	17.1.3	hormone metabolism.abscisic acid.induced-regulated-responsive-activated	similar to UP|Q6H5X2_ORYSA (Q6H5X2) ABA-responsive protein-like, partial (58%)
CHR17_JGVV119_6_T01	VIT_17s0119g00110	-1.10994	0.00343508	17.1.3	hormone metabolism.abscisic acid.induced-regulated-responsive-activated
CHR3_JGVV97_33_T01	VIT_03s0097g00470	1.21853	0.0303964	17.1.3	hormone metabolism.abscisic acid.induced-regulated-responsive-activated	weakly similar to UP|Q2R1K3_ORYSA (Q2R1K3) AtHVA22a, partial (24%)
CHR10_JGVV71_73_T01	VIT_10s0071g00330	1.11421	0.032718	17.1.3	hormone metabolism.abscisic acid.induced-regulated-responsive-activated	similar to UP|Q6H5X2_ORYSA (Q6H5X2) ABA-responsive protein-like, partial (58%)
CHR3_JGVV132_4_T01	VIT_03s0132g00040	-1.3627	0.00260274	17.1.3	hormone metabolism.abscisic acid.induced-regulated-responsive-activated	weakly similar to UP|Q2R1K3_ORYSA (Q2R1K3) AtHVA22a, partial (24%)
CHR4_JGVV23_328_T01	VIT_04s0023g00210	1.17593	0.00674697	17.1.3	hormone metabolism.abscisic acid.induced-regulated-responsive-activated	similar to UP|Q6H5X2_ORYSA (Q6H5X2) ABA-responsive protein-like, partial (58%)
CHR10_PDVV71_87_T01	VIT_10s0071g00360	1.58003	0.00639655	17.1.3	hormone metabolism.abscisic acid.induced-regulated-responsive-activated	similar to UP|Q6H5X2_ORYSA (Q6H5X2) ABA-responsive protein-like, partial (58%)
CHR5_JGVV62_91_T01	VIT_05s0062g01120	-1.1913	0.00404032	17.2.2	hormone metabolism.auxin.signal transduction
CHR7_JGVV31_199_T01	VIT_07s0031g02200	-1.06743	0.00589557	17.2.2	hormone metabolism.auxin.signal transduction	weakly similar to UP|Q9FKY4_ARATH (Q9FKY4) Gb|AAD32907.1, partial (40%)
CHR5_JGVV20_439_T01	VIT_05s0020g04670	-1.40612	0.00147321	17.2.3	hormone metabolism.auxin.induced-regulated-responsive-activated	similar to UP|Q6VMQ2_GOSBA (Q6VMQ2) Gbiaa-Re, partial (78%)
CHR4_PDVV23_303_T01	VIT_04s0023g00580	-1.00553	0.00355046	17.2.3	hormone metabolism.auxin.induced-regulated-responsive-activated
CHR5_JGVV20_440_T01	VIT_05s0020g04680	-1.39282	0.00130297	17.2.3	hormone metabolism.auxin.induced-regulated-responsive-activated	similar to UP|Q6VMQ2_GOSBA (Q6VMQ2) Gbiaa-Re, partial (69%)
CHR7_JGVV31_249_T01	VIT_07s0031g02740	2.57888	0.000321382	17.2.3	hormone metabolism.auxin.induced-regulated-responsive-activated	similar to UP|O65168_MESCR (O65168) Auxin-induced protein (Fragment), partial (67%)
CHR14_JGVV83_80_T01	VIT_14s0083g00910	-1.06085	0.0158779	17.2.3	hormone metabolism.auxin.induced-regulated-responsive-activated
CHR5_JGVV20_387_T01	VIT_05s0020g04130	-1.39532	0.0232611	17.2.3	hormone metabolism.auxin.induced-regulated-responsive-activated	similar to UP|Q3L181_RAUSE (Q3L181) Perakine reductase, partial (87%)
CHR19_PDVV135_8_T01	VIT_19s0135g00090	1.60411	0.00133309	17.2.3	hormone metabolism.auxin.induced-regulated-responsive-activated
CHR18_JGVV1_1041_T01	VIT_18s0001g14000	1.10876	0.00323385	17.2.3	hormone metabolism.auxin.induced-regulated-responsive-activated
CHR12_JGVV57_40_T01	VIT_12s0057g00460	3.85655	0.00113917	17.2.3	hormone metabolism.auxin.induced-regulated-responsive-activated	similar to UP|Q9LSE7_ARATH (Q9LSE7) Emb|CAB45497.1 (AT3g25290/MJL12_25), partial (53%)
CHR9_JGVV2_53_T01	VIT_09s0002g00700	-2.14026	0.00213886	17.2.3	hormone metabolism.auxin.induced-regulated-responsive-activated	similar to UP|Q8H0W7_ARATH (Q8H0W7) Expressed protein (At1g56220), partial (24%)
CHR5_JGVV62_80_T01	VIT_05s0062g01010	-1.22979	0.00404439	17.2.3	hormone metabolism.auxin.induced-regulated-responsive-activated	similar to UP|Q52QX9_MANES (Q52QX9) Aldo/keto reductase AKR, partial (98%)
CHR12_JGVV59_177_T01	VIT_12s0059g01870	-1.57279	0.00695017	17.2.3	hormone metabolism.auxin.induced-regulated-responsive-activated	similar to UP|GH35_ORYSA (Q6I581) Probable indole-3-acetic acid-amido synthetase GH3.5 (Auxin-responsive GH3-like protein 5) (OsGH3-5) , partial (94%)
CHR1_JGVV11_27_T01	VIT_01s0011g06410	-1.12985	0.0145549	17.3.2.1	hormone metabolism.brassinosteroid.signal transduction.BRI	homologue to UP|Q76FZ8_PEA (Q76FZ8) Brassinosteroid receptor, partial (34%)
CHR13_JGVV158_29_T01	VIT_13s0158g00320	2.41218	0.00560329	17.4.1	hormone metabolism.cytokinin.synthesis-degradation	similar to GB|AAG30909.1|11120516|AF303982 cytokinin oxidase {Arabidopsis thaliana} (exp=-1; wgp=0; cg=0), partial (46%)
CHR5_GSVIVT00017614001_T01	VIT_05s0020g00150	-1.03265	0.0467471	17.4.2	hormone metabolism.cytokinin.signal transduction
CHR14_JGVV30_148_T01	VIT_14s0030g00410	-2.07619	0.000321382	17.4.2	hormone metabolism.cytokinin.signal transduction	similar to UP|Q94KS0_CATRO (Q94KS0) Histidine-containing phosphotransfer protein, partial (97%)
CHR5_JGVV20_204_T01	VIT_05s0020g02210	-1.15586	0.00250699	17.4.2	hormone metabolism.cytokinin.signal transduction	similar to UP|Q94KS0_CATRO (Q94KS0) Histidine-containing phosphotransfer protein, partial (98%)
CHR4_JGVV23_25_T01	VIT_04s0023g03680	-1.88335	0.00151968	17.4.2	hormone metabolism.cytokinin.signal transduction
CHR15_JGVV46_131_T01	VIT_15s0046g02220	1.32405	0.00674697	17.5.1	hormone metabolism.ethylene.synthesis-degradation	similar to UP|Q9ZRC8_CARPA (Q9ZRC8) ACC synthase, partial (32%)
CHRUN_JGVV2086_1_T01	VIT_00s2086g00010	-3.47163	0.000723454	17.5.1	hormone metabolism.ethylene.synthesis-degradation	homologue to UP|Q84X67_VITVI (Q84X67) 1-aminocyclopropane-1-carboxylic acid oxidase 1 (Fragment), complete
CHR5_JGVV49_24_T01	VIT_05s0049g00260	-1.20666	0.00106249	17.5.1	hormone metabolism.ethylene.synthesis-degradation	weakly similar to UP|Q84MB3_ARATH (Q84MB3) At1g06620, partial (75%)
CHR12_JGVV28_152_T01	VIT_12s0028g02430	-1.06241	0.0128452	17.5.1	hormone metabolism.ethylene.synthesis-degradation	weakly similar to UP|Q84MB3_ARATH (Q84MB3) At1g06620, partial (75%)
CHR5_JGVV49_28_T01	VIT_05s0049g00300	-2.13421	0.00123259	17.5.1	hormone metabolism.ethylene.synthesis-degradation	weakly similar to UP|Q84MB3_ARATH (Q84MB3) At1g06620, partial (75%)
CHR2_JGVV25_34_T01	VIT_02s0025g00360	-1.53805	0.00389081	17.5.1	hormone metabolism.ethylene.synthesis-degradation	similar to UP|Q9ZRC8_CARPA (Q9ZRC8) ACC synthase, partial (32%)
CHR15_JGVV48_53_T01	VIT_15s0048g02430	1.70592	0.00649275	17.5.1	hormone metabolism.ethylene.synthesis-degradation	similar to GB|AAQ65160.1|34365697|BT010537 At4g10500 {Arabidopsis thaliana} (exp=-1; wgp=0; cg=0), partial (62%)
CHR2_JGVV25_273_T01	VIT_02s0025g02970	1.04487	0.00428455	17.5.1	hormone metabolism.ethylene.synthesis-degradation	similar to GB|AAQ65160.1|34365697|BT010537 At4g10500 {Arabidopsis thaliana} (exp=-1; wgp=0; cg=0), partial (62%)
CHR12_JGVV28_153_T01	VIT_12s0028g02420	-2.77544	0.000321382	17.5.1	hormone metabolism.ethylene.synthesis-degradation	weakly similar to UP|Q84MB3_ARATH (Q84MB3) At1g06620, partial (75%)
CHR11_JGVV16_365_T01	VIT_11s0016g04080	1.19361	0.00588991	17.5.3	hormone metabolism.ethylene.induced-regulated-responsive-activated	similar to UP|Q9LV58_ARATH (Q9LV58) Ethylene-responsive transcriptional coactivator-like protein (At3g24500), partial (97%)
CHR19_JGVV14_413_T01	VIT_19s0014g04670	1.02651	0.00691971	17.5.3	hormone metabolism.ethylene.induced-regulated-responsive-activated	similar to UP|Q5ZAK6_ORYSA (Q5ZAK6) BHLH transcription factor-like protein, partial (32%)
CHR6_JGVV4_645_T01	VIT_06s0004g01470	1.5408	0.00611011	17.7.1.2	hormone metabolism.jasmonate.synthesis-degradation.lipoxygenase	similar to UP|Q96573_LYCES (Q96573) Lipoxygenase , partial (54%)
CHR6_JGVV4_635_T01	VIT_06s0004g01580	-1.25216	0.00246626	17.7.1.2	hormone metabolism.jasmonate.synthesis-degradation.lipoxygenase
CHR14_JGVV128_74_T01	VIT_14s0128g00790	-1.19468	0.0166617	17.7.1.2	hormone metabolism.jasmonate.synthesis-degradation.lipoxygenase	UP|Q6YCG7_VITVI (Q6YCG7) Lipoxygenase (Fragment), complete
CHR14_JGVV128_73_T01	VIT_14s0128g00780	-1.44454	0.00226039	17.7.1.2	hormone metabolism.jasmonate.synthesis-degradation.lipoxygenase	UP|Q6YCG7_VITVI (Q6YCG7) Lipoxygenase (Fragment), complete
CHR3_JGVV63_169_T01	VIT_03s0063g01820	1.61873	0.00607227	17.7.1.3	hormone metabolism.jasmonate.synthesis-degradation.allene oxidase synthase	similar to UP|Q9AUD8_PSIGU (Q9AUD8) Fatty acid hydroperoxide lyase, partial (86%)
CHR18_JGVV1_819_T01	VIT_18s0001g11630	-1.14492	0.0137869	17.7.1.3	hormone metabolism.jasmonate.synthesis-degradation.allene oxidase synthase	similar to UP|Q84V85_CITSI (Q84V85) Allene oxide synthase, partial (26%)
CHR3_JGVV63_170_T01	VIT_03s0063g01830	2.50969	0.000614381	17.7.1.3	hormone metabolism.jasmonate.synthesis-degradation.allene oxidase synthase	similar to UP|Q9AUD8_PSIGU (Q9AUD8) Fatty acid hydroperoxide lyase, partial (86%)
CHR3_JGVV63_171_T01	VIT_03s0063g01840	2.51302	0.00412824	17.7.1.3	hormone metabolism.jasmonate.synthesis-degradation.allene oxidase synthase	similar to UP|Q84V85_CITSI (Q84V85) Allene oxide synthase, partial (26%)
CHR4_JGVV23_151_T01	VIT_04s0023g02290	3.17609	0.000723454	17.8.1	hormone metabolism.salicylic acid.synthesis-degradation	similar to UP|Q9SPV4_CLABR (Q9SPV4) S-adenosyl-L-methionine:salicylic acid carboxyl methyltransferase, partial (76%)
CHR4_JGVV23_150_T01	VIT_04s0023g02310	2.59413	0.000334449	17.8.1	hormone metabolism.salicylic acid.synthesis-degradation	similar to UP|Q9SPV4_CLABR (Q9SPV4) S-adenosyl-L-methionine:salicylic acid carboxyl methyltransferase, partial (76%)
CHR4_JGVV23_153_T01	VIT_04s0023g02270	1.37214	0.0178907	17.8.1	hormone metabolism.salicylic acid.synthesis-degradation
CHR4_JGVV23_156_T01	VIT_04s0023g02240	1.75385	0.00639013	17.8.1	hormone metabolism.salicylic acid.synthesis-degradation	similar to UP|Q9SPV4_CLABR (Q9SPV4) S-adenosyl-L-methionine:salicylic acid carboxyl methyltransferase, partial (76%)
CHR4_JGVV23_152_T01	VIT_04s0023g02280	2.44934	0.00291989	17.8.1	hormone metabolism.salicylic acid.synthesis-degradation	similar to UP|Q9SPV4_CLABR (Q9SPV4) S-adenosyl-L-methionine:salicylic acid carboxyl methyltransferase, partial (76%)
CHR1_JGVV11_75_T01	VIT_01s0011g05900	-1.27294	0.0229183	17.8.1	hormone metabolism.salicylic acid.synthesis-degradation	weakly similar to UP|Q9XI57_ARATH (Q9XI57) F9L1.6, partial (29%)
CHR1_JGVV11_72_T01	VIT_01s0011g05930	-1.35431	0.0118141	17.8.1	hormone metabolism.salicylic acid.synthesis-degradation	weakly similar to UP|Q9XI57_ARATH (Q9XI57) F9L1.6, partial (29%)
CHR4_GSVIVT00018899001_T01	VIT_04s0023g02320	2.36481	0.00119734	17.8.1	hormone metabolism.salicylic acid.synthesis-degradation	similar to UP|Q9SPV4_CLABR (Q9SPV4) S-adenosyl-L-methionine:salicylic acid carboxyl methyltransferase, partial (76%)
CHR6_JGVV4_407_T01	VIT_06s0004g04080	-2.60659	0.000321382	18.3.1	Co-factor and vitamine metabolism.riboflavin.GTP cyclohydrolase II	similar to GP|9758840|dbj|BAB09512.1 GTP cyclohydrolase II; 3 4-dihydroxy-2-butanone-4-phoshate synthase {Arabidopsis thaliana}, partial (36%)
CHR19_GSVIVT00014844001_T01	VIT_19s0015g01780	1.30105	0.00868957	20	stress	similar to UP|Q9XEU0_DATGL (Q9XEU0) Zinc-finger protein 1, partial (69%)
CHR2_JGVV25_49_T01	VIT_02s0025g00510	-1.25066	0.0267473	20.1.1	stress.biotic.respiratory burst
CHR19_JGVV14_250_T01	VIT_19s0014g02830	-1.36738	0.030052	20.1.1	stress.biotic.respiratory burst
CHR12_GSVIVT00030098001_T01	VIT_12s0057g01130	-1.63939	0.00962257	20.1.2	stress.biotic.receptors
CHR19_JGVV14_457_T01	VIT_19s0014g05150	-2.29852	0.00183454	20.1.2	stress.biotic.receptors	weakly similar to UP|Q8H6R0_PONTR (Q8H6R0) NBS-LRR type disease resistance protein, partial (19%)
CHR13_JGVV139_12_T01	VIT_13s0139g00130	-1.06229	0.0248687	20.1.2	stress.biotic.receptors	GB|AF369833.1|AAM21290.1 resistance gene analog [Vitis vinifera]
CHR15_PDVV46_73_T01	VIT_15s0046g02750	-1.59948	0.0119608	20.1.2	stress.biotic.receptors
CHR5_JGVV29_44_T01	VIT_05s0029g01000	-1.14935	0.0195243	20.1.2	stress.biotic.receptors	weakly similar to UP|Q6JN46_LYCES (Q6JN46) EIX receptor 2, partial (11%)
CHR19_JGVV14_350_T01	VIT_19s0014g03950	-1.20906	0.0374294	20.1.2	stress.biotic.receptors	GB|AF365880.1|AAQ15192.1 resistance protein [Vitis vinifera]
CHR8_JGVV7_199_T01	VIT_08s0007g06930	1.45105	0.00377449	20.1.2	stress.biotic.receptors	similar to UP|Q45W75_ARAHY (Q45W75) Disease resistance-responsive family protein, partial (70%)
CHR8_JGVV7_196_T01	VIT_08s0007g06960	1.3341	0.0135029	20.1.2	stress.biotic.receptors	similar to UP|Q45W75_ARAHY (Q45W75) Disease resistance-responsive family protein, partial (70%)
CHR12_JGVV142_25_T01	VIT_12s0142g00570	-1.01416	0.0204865	20.1.2	stress.biotic.receptors
CHR16_JGVV50_80_T01	VIT_16s0050g01900	-1.85927	0.00245114	20.1.2	stress.biotic.receptors
CHR1_JGVV11_529_T01	VIT_01s0011g01120	-1.1666	0.023354	20.1.2	stress.biotic.receptors	GB|AF369833.1|AAM21290.1 resistance gene analog [Vitis vinifera]
CHR19_JGVV27_25_T01	VIT_19s0027g01630	-1.024	0.0135359	20.1.2	stress.biotic.receptors
CHR9_JGVV2_530_T01	VIT_09s0002g05870	-1.00658	0.0058888	20.1.2	stress.biotic.receptors
CHR9_JGVV2_528_T01	VIT_09s0002g05850	-1.21563	0.0085477	20.1.2	stress.biotic.receptors
CHR9_JGVV2_527_T01	VIT_09s0002g05840	-1.7441	0.00885601	20.1.2	stress.biotic.receptors	weakly similar to GP|24461865|gb|AAN62352.1 NBS-LRR type disease resistance protein {Poncirus trifoliata}, partial (4%)
CHR18_JGVV89_72_T01	VIT_18s0089g00630	1.33501	0.00324234	20.1.2	stress.biotic.receptors	weakly similar to GP|3894385|gb|AAC78592.1| Hcr2-0A {Lycopersicon esculentum}, partial (16%)
CHRUN_JGVV288_6_T01	VIT_00s0288g00070	-1.21586	0.0149798	20.1.2	stress.biotic.receptors	weakly similar to UP|Q9SCZ3_ARATH (Q9SCZ3) Disease resistance-like protein, partial (3%)
CHR19_JGVV14_456_T01	VIT_19s0014g05140	-1.33256	0.00797139	20.1.2	stress.biotic.receptors	similar to UP|O48972_HORVU (O48972) NBS-LRR type resistance protein (Fragment), partial (7%)
CHRUN_JGVV144_15_T01	VIT_00s0144g00170	-1.1051	0.0115622	20.1.2	stress.biotic.receptors
CHR16_JGVV22_201_T01	VIT_16s0022g00080	-1.00251	0.0267592	20.1.2	stress.biotic.receptors
CHRUN_GSVIVT00006083001_T01	VIT_00s2205g00010	-1.50281	0.0105657	20.1.2	stress.biotic.receptors	weakly similar to GB|BAB01339.1|11994217|AB028617 disease resistance comples protein {Arabidopsis thaliana} (exp=0; wgp=1; cg=0), partial (11%)
CHR19_GSVIVT00020287001_T01	VIT_19s0027g01620	-1.00774	0.00215699	20.1.2	stress.biotic.receptors	weakly similar to UP|Q8H6R0_PONTR (Q8H6R0) NBS-LRR type disease resistance protein, partial (19%)
CHR17_PDVV0_115_T01	VIT_17s0000g09030	1.98043	0.00526043	20.1.2	stress.biotic.receptors	similar to UP|Q2CML8_9EURY (Q2CML8) AAA ATPase, central region:ATPase associated with various cellular activities, AAA_3, partial (8%)
CHR5_JGVV102_98_T01	VIT_05s0102g01100	-1.24559	0.0259807	20.1.2	stress.biotic.receptors
CHRUN_JGVV515_2_T01	VIT_00s0515g00020	-1.09259	0.0131848	20.1.2	stress.biotic.receptors	similar to UP|Q2CML8_9EURY (Q2CML8) AAA ATPase, central region:ATPase associated with various cellular activities, AAA_3, partial (8%)
CHR9_JGVV2_350_T01	VIT_09s0002g03840	-1.2332	0.00553299	20.1.2	stress.biotic.receptors	weakly similar to GP|24461865|gb|AAN62352.1 NBS-LRR type disease resistance protein {Poncirus trifoliata}, partial (4%)
CHR9_JGVV96_58_T01	VIT_09s0096g00840	1.35809	0.0131393	20.1.2	stress.biotic.receptors
CHR7_JGVV5_547_T01	VIT_07s0005g06180	-1.13577	0.00674697	20.1.2	stress.biotic.receptors
CHR7_JGVV5_549_T01	VIT_07s0005g06210	-1.09391	0.0189101	20.1.2	stress.biotic.receptors	similar to UP|Q2CML8_9EURY (Q2CML8) AAA ATPase, central region:ATPase associated with various cellular activities, AAA_3, partial (8%)
CHR15_PDVV24_126_T01	VIT_15s0024g00400	-1.1528	0.0115606	20.1.2	stress.biotic.receptors	GB|AF365880.1|AAQ15192.1 resistance protein [Vitis vinifera]
CHR13_JGVV84_35_T01	VIT_13s0084g00360	-1.39976	0.0031985	20.1.2	stress.biotic.receptors	GB|AF369832.1|AAM21289.1 resistance gene analog [Vitis vinifera]
CHR9_JGVV2_352_T01	VIT_09s0002g03860	-1.96226	0.000723454	20.1.2	stress.biotic.receptors	weakly similar to GP|24461865|gb|AAN62352.1 NBS-LRR type disease resistance protein {Poncirus trifoliata}, partial (4%)
CHR4_JGVV23_31_T01	VIT_04s0023g03610	-1.32107	0.00216687	20.1.3	stress.biotic.signaling
CHR6_JGVV4_496_T01	VIT_06s0004g03120	-2.35231	0.00120269	20.1.3	stress.biotic.signaling	weakly similar to GP|14091576|gb|AAK53796.1 membrane protein Mlo3 {Arabidopsis thaliana}, partial (27%)
CHR5_JGVV77_98_T01	VIT_05s0077g01250	3.08837	0.0110774	20.1.7	stress.biotic.PR-proteins	similar to UP|Q6JX04_GOSHI (Q6JX04) Chitinase-like protein , partial (90%)
CHR11_JGVV149_26_T01	VIT_11s0149g00280	-1.07015	0.0229651	20.1.7	stress.biotic.PR-proteins	weakly similar to UP|Q4W6L6_CYCRE (Q4W6L6) Chitinase A, partial (13%)
CHR16_JGVV50_57_T01	VIT_16s0050g02210	-1.38929	0.00396272	20.1.7	stress.biotic.PR-proteins	homologue to UP|Q9FS44_VITVI (Q9FS44) Chitinase precursor , complete
CHR3_JGVV88_49_T01	VIT_03s0088g00710	-1.54138	0.00417978	20.1.7	stress.biotic.PR-proteins	weakly similar to UP|Q6WHB9_CAPFR (Q6WHB9) Cytoplasmic small heat shock protein class I, partial (89%)
CHR18_JGVV1_1192_T01	VIT_18s0001g15660	-1.2516	0.00602782	20.1.7	stress.biotic.PR-proteins	weakly similar to UP|PRPX_HORVU (P16273) Pathogen-related protein, partial (70%)
CHR18_JGVV1_1190_T01	VIT_18s0001g15640	-1.08207	0.0018792	20.1.7	stress.biotic.PR-proteins	weakly similar to UP|Q2HSC5_MEDTR (Q2HSC5) Pathogenesis-related protein-like protein, partial (58%)
CHR3_JGVV91_103_T01	VIT_03s0091g00160	-1.23994	0.00868957	20.1.7	stress.biotic.PR-proteins	similar to UP|Q9XIY9_TOBAC (Q9XIY9) NtPRp27, partial (83%)
CHR16_JGVV50_55_T01	VIT_16s0050g02230	-2.45836	0.00082048	20.1.7	stress.biotic.PR-proteins	homologue to UP|Q9FS44_VITVI (Q9FS44) Chitinase precursor , complete
CHR5_JGVV77_137_T01	VIT_05s0077g01660	1.35623	0.00559881	20.1.7	stress.biotic.PR-proteins	UP|Q9FS42_VITVI (Q9FS42) Pathogenesis-related protein 10, complete
CHR15_JGVV46_195_T01	VIT_15s0046g01570	-1.3376	0.00632693	20.1.7	stress.biotic.PR-proteins	similar to UP|CHIA_TOBAC (P29060) Acidic endochitinase precursor , partial (91%)
CHR15_JGVV46_185_T01	VIT_15s0046g01670	-1.10264	0.0407545	20.1.7	stress.biotic.PR-proteins	homologue to UP|Q9FS44_VITVI (Q9FS44) Chitinase precursor , complete
CHR1_JGVV11_157_T01	VIT_01s0011g05060	1.25171	0.0139836	20.1.7	stress.biotic.PR-proteins	weakly similar to UP|O65884_RUBID (O65884) Major latex-like protein, partial (31%)
CHR5_JGVV77_124_T01	VIT_05s0077g01530	-2.00443	0.00822551	20.1.7	stress.biotic.PR-proteins	UP|Q9FS42_VITVI (Q9FS42) Pathogenesis-related protein 10, complete
CHR3_JGVV38_132_T01	VIT_03s0038g03400	-1.94019	0.0040919	20.1.7	stress.biotic.PR-proteins	UP|CHIB_VITVI (P51613) Basic endochitinase precursor , complete
CHR9_JGVV2_79_T01	VIT_09s0002g00960	-1.81673	0.000614381	20.1.7.6	stress.biotic.PR-proteins.proteinase inhibitors	weakly similar to UP|Q9LMB7_ARATH (Q9LMB7) F14D16.26, partial (14%)
CHR3_GSVIVT00037003001_T01	VIT_03s0088g00840	-2.16159	0.000546309	20.1.7.6	stress.biotic.PR-proteins.proteinase inhibitors	weakly similar to UP|Q9LMB7_ARATH (Q9LMB7) F14D16.26, partial (14%)
CHR19_JGVV90_136_T01	VIT_19s0090g01470	1.46975	0.00674697	20.1.7.6	stress.biotic.PR-proteins.proteinase inhibitors	weakly similar to RF|NP_568824.1|18423748|NM_124927 lipid binding {Arabidopsis thaliana} (exp=-1; wgp=0; cg=0), partial (51%)
CHR4_JGVV8_140_T01	VIT_04s0008g01510	1.42889	0.00119734	20.2.1	stress.abiotic.heat
CHR4_JGVV8_139_T01	VIT_04s0008g01500	1.14262	0.0322162	20.2.1	stress.abiotic.heat	similar to UP|Q9XGS6_PRUDU (Q9XGS6) Cytosolic class II low molecular weight heat shock protein, partial (96%)
CHR4_JGVV8_138_T01	VIT_04s0008g01490	1.02237	0.00846162	20.2.1	stress.abiotic.heat	similar to UP|Q9XGS6_PRUDU (Q9XGS6) Cytosolic class II low molecular weight heat shock protein, complete
CHRUN_JGVV787_2_T01	VIT_00s0787g00020	1.60705	0.0156913	20.2.1	stress.abiotic.heat	homologue to UP|Q9M4E7_CUCSA (Q9M4E7) Heat shock protein 70, partial (57%)
CHR2_JGVV154_42_T01	VIT_02s0154g00480	1.43998	0.000893923	20.2.1	stress.abiotic.heat	weakly similar to UP|O80432_LYCES (O80432) Mitochondrial small heat shock protein, partial (68%)
CHR6_JGVV4_256_T01	VIT_06s0004g05770	-3.47004	0.000321382	20.2.1	stress.abiotic.heat	similar to UP|Q39930_HELAN (Q39930) 17.7 kDa heat shock protein, partial (76%)
CHR11_JGVV16_352_T01	VIT_11s0016g03940	-3.38602	0.00228336	20.2.1	stress.abiotic.heat	similar to GB|AAL06998.1|15810194|AY056111 AT3g24520/MOB24_5 {Arabidopsis thaliana} (exp=-1; wgp=0; cg=0), partial (27%)
CHR4_JGVV8_141_T01	VIT_04s0008g01520	1.4277	0.00396777	20.2.1	stress.abiotic.heat
CHRUN_JGVV992_2_T01	VIT_00s0992g00020	-1.08487	0.00485697	20.2.1	stress.abiotic.heat	similar to UP|O49710_ARATH (O49710) Heat shock protein - like, partial (25%)
CHR13_JGVV19_380_T01	VIT_13s0019g00860	1.03076	0.00245109	20.2.1	stress.abiotic.heat	weakly similar to UP|Q9AT71_COFAR (Q9AT71) Low molecular weight heat shock protein ersh 15 (Fragment), partial (60%)
CHR14_JGVV30_129_T01	VIT_14s0030g00640	-1.01631	0.00147321	20.2.1	stress.abiotic.heat	weakly similar to RF|NP_198076.1|15240465|NM_122606 heat shock protein binding {Arabidopsis thaliana} (exp=-1; wgp=0; cg=0), partial (9%)
CHR3_JGVV38_255_T01	VIT_03s0038g02110	-1.41548	0.00133309	20.2.1	stress.abiotic.heat	similar to UP|P93499_PHAVU (P93499) DnaJ-like protein (Fragment), partial (57%)
CHR4_JGVV8_145_T01	VIT_04s0008g01560	1.30932	0.00526043	20.2.1	stress.abiotic.heat	similar to UP|Q9XGS6_PRUDU (Q9XGS6) Cytosolic class II low molecular weight heat shock protein, complete
CHR4_JGVV8_144_T01	VIT_04s0008g01550	2.03442	0.00557441	20.2.1	stress.abiotic.heat	similar to UP|Q9XGS6_PRUDU (Q9XGS6) Cytosolic class II low molecular weight heat shock protein, complete
CHR17_JGVV53_68_T01	VIT_17s0053g00980	1.10708	0.00141286	20.2.1	stress.abiotic.heat	similar to UP|Q8RV04_ARATH (Q8RV04) Expressed protein (DNAJ protein-like), partial (94%)
CHR4_JGVV8_147_T01	VIT_04s0008g01580	1.30913	0.00581024	20.2.1	stress.abiotic.heat	similar to UP|Q9XGS6_PRUDU (Q9XGS6) Cytosolic class II low molecular weight heat shock protein, complete
CHR4_JGVV8_148_T01	VIT_04s0008g01590	1.25321	0.0140221	20.2.1	stress.abiotic.heat	similar to UP|Q9XGS6_PRUDU (Q9XGS6) Cytosolic class II low molecular weight heat shock protein, complete
CHR12_JGVV57_41_T01	VIT_12s0057g00470	-1.0856	0.00155221	20.2.2	stress.abiotic.cold	similar to UP|Q5HZ03_ARATH (Q5HZ03) At5g55530, partial (35%)
CHR5_JGVV124_44_T01	VIT_05s0124g00530	-1.72815	0.0254604	20.2.3	stress.abiotic.drought_salt	similar to UP|Q94C19_ARATH (Q94C19) At1g26850/T2P11_4, partial (97%)
CHR12_JGVV57_5_T01	VIT_12s0057g00060	1.3032	0.0187265	20.2.4	stress.abiotic.touch_wounding
CHR12_JGVV57_6_T01	VIT_12s0057g00070	1.06305	0.00945707	20.2.4	stress.abiotic.touch_wounding
CHR12_JGVV57_7_T01	VIT_12s0057g00080	1.00144	0.0104123	20.2.4	stress.abiotic.touch_wounding
CHR18_JGVV1_282_T01	VIT_18s0001g05040	-1.25286	0.0103252	20.2.99	stress.abiotic.unspecified	UP|Q2I307_9ROSI (Q2I307) Pollen-specific protein, complete
CHR11_JGVV16_101_T01	VIT_11s0016g01220	-1.1501	0.0142095	20.2.99	stress.abiotic.unspecified	similar to UP|AB19A_PRUPE (Q9ZRA4) Auxin-binding protein ABP19a precursor, partial (96%)
CHR19_JGVV14_451_T01	VIT_19s0014g05090	-1.05735	0.00259572	21.1	redox.thioredoxin	weakly similar to UP|TRXL4_ARATH (Q8LDI5) Thioredoxin-like 4, partial (87%)
CHR8_JGVV7_220_T01	VIT_08s0007g06700	-1.35203	0.000723454	21.1	redox.thioredoxin
CHR18_JGVV1_716_T01	VIT_18s0001g10510	-1.22054	0.00355046	21.1	redox.thioredoxin	similar to UP|Q3EDG8_ARATH (Q3EDG8) Protein At1g07700, partial (61%)
CHR18_JGVV1_355_T01	VIT_18s0001g06370	-1.36402	0.00246035	21.2.1	redox.ascorbate and glutathione.ascorbate	similar to RF|NP_192640.1|15236678|NM_116970 peroxidase {Arabidopsis thaliana} (exp=-1; wgp=0; cg=0) , partial (77%)
CHR3_JGVV63_184_T01	VIT_03s0063g01970	-1.74243	0.000723454	21.3	redox.heme	similar to UP|Q941Q1_CITUN (Q941Q1) Non-symbiotic hemoglobin class 1, partial (51%)
CHR4_JGVV8_101_T01	VIT_04s0008g01120	1.00622	0.0172727	21.4	redox.glutaredoxins	similar to UP|Q8L9S3_ARATH (Q8L9S3) Glutaredoxin-like protein, partial (65%)
CHR11_JGVV16_36_T01	VIT_11s0016g00560	-2.09597	0.000723454	21.5	redox.peroxiredoxin	similar to UP|Q6QPJ6_9ROSI (Q6QPJ6) Peroxiredoxin Q, complete
CHR14_JGVV30_147_T01	VIT_14s0030g00420	-1.71111	0.0129947	23.2	nucleotide metabolism.degradation	similar to UP|Q8RY23_ARATH (Q8RY23) AT5g18860/F17K4_110, partial (25%)
CHR10_JGVV116_40_T01	VIT_10s0116g00820	-1.31606	0.00245114	23.2	nucleotide metabolism.degradation	similar to RF|NP_192397.2|22328354|NM_116726 deaminase {Arabidopsis thaliana} (exp=-1; wgp=0; cg=0), partial (42%)
CHR18_JGVV41_6_T01	VIT_18s0041g02410	-1.68905	0.000813006	23.2	nucleotide metabolism.degradation	similar to UP|Q9SW46_ARATH (Q9SW46) Xanthine dehydrogenase-like protein , partial (13%)
CHR18_JGVV41_5_T01	VIT_18s0041g02430	-1.24669	0.00118071	23.2	nucleotide metabolism.degradation	similar to UP|Q9SW46_ARATH (Q9SW46) Xanthine dehydrogenase-like protein , partial (13%)
CHR17_JGVV0_780_T01	VIT_17s0000g01620	1.34056	0.0405127	23.3.1.3	nucleotide metabolism.salvage.phosphoribosyltransferases.upp	homologue to GB|AAM10488.1|29465725|AY089970 uracil phosphoribosyltransferase {Arabidopsis thaliana} (exp=-1; wgp=0; cg=0), partial (66%)
CHR11_JGVV149_4_T01	VIT_11s0149g00040	-1.82669	0.00124784	23.4.1	nucleotide metabolism.phosphotransfer and pyrophosphatases.adenylate kinase	similar to UP|KADC2_ARATH (Q9FIJ7) Probable adenylate kinase 2, chloroplast precursor (ATP-AMP transphosphorylase) , partial (72%)
CHR2_JGVV25_239_T01	VIT_02s0025g02600	2.74522	0.00273467	24	Biodegradation of Xenobiotics
CHR14_JGVV30_79_T01	VIT_14s0030g01450	1.66545	0.00299665	24	Biodegradation of Xenobiotics
CHR7_JGVV129_31_T01	VIT_07s0129g00310	-1.66785	0.000535669	26.1	misc.misc2	similar to RF|NP_568028.1|18420069|NM_119919 formamidase/ hydrolase, acting on carbon-nitrogen (but not peptide) bonds, in linear amides {Arabidopsis thaliana} (exp=-1; wgp=0; cg=0), partial (96%)
CHR7_JGVV129_32_T01	VIT_07s0129g00320	-1.26405	0.00299665	26.1	misc.misc2	similar to RF|NP_568028.1|18420069|NM_119919 formamidase/ hydrolase, acting on carbon-nitrogen (but not peptide) bonds, in linear amides {Arabidopsis thaliana} (exp=-1; wgp=0; cg=0), partial (96%)
CHR7_JGVV129_30_T01	VIT_07s0129g00300	-1.03997	0.0136792	26.1	misc.misc2	similar to RF|NP_568028.1|18420069|NM_119919 formamidase/ hydrolase, acting on carbon-nitrogen (but not peptide) bonds, in linear amides {Arabidopsis thaliana} (exp=-1; wgp=0; cg=0), partial (96%)
CHR7_JGVV104_134_T01	VIT_07s0104g00410	-2.62113	0.00330772	26.1	misc.misc2	weakly similar to GB|AAM19921.1|20453365|AY097405 AT3g23600/MDB19_9 {Arabidopsis thaliana} (exp=-1; wgp=0; cg=0), partial (83%)
CHR13_JGVV19_421_T01	VIT_13s0019g00240	-1.17778	0.0344154	26.2	misc.UDP glucosyl and glucoronyl transferases
CHR3_JGVV17_58_T01	VIT_03s0017g01040	-1.77253	0.0010896	26.2	misc.UDP glucosyl and glucoronyl transferases	weakly similar to UP|Q589Y2_TOBAC (Q589Y2) Glycosyltransferase NTGT5a, partial (41%)
CHR18_JGVV41_127_T01	VIT_18s0041g00920	-1.10331	0.0029943	26.2	misc.UDP glucosyl and glucoronyl transferases
CHR18_JGVV41_120_T01	VIT_18s0041g01000	-1.11534	0.00275542	26.2	misc.UDP glucosyl and glucoronyl transferases
CHR18_JGVV41_121_T01	VIT_18s0041g00980	-1.13236	0.00597634	26.2	misc.UDP glucosyl and glucoronyl transferases
CHR18_JGVV1_338_T01	VIT_18s0001g06090	-1.17876	0.00391036	26.2	misc.UDP glucosyl and glucoronyl transferases	similar to UP|Q589Y2_TOBAC (Q589Y2) Glycosyltransferase NTGT5a, partial (33%)
CHR3_JGVV180_1_T01	VIT_03s0180g00320	-1.20806	0.00222053	26.2	misc.UDP glucosyl and glucoronyl transferases	similar to UP|LGT_CITUN (Q9MB73) Limonoid UDP-glucosyltransferase (Limonoid glucosyltransferase) (Limonoid GTase) (LGTase) , partial (72%)
CHR18_JGVV41_128_T01	VIT_18s0041g00910	-1.04363	0.00285466	26.2	misc.UDP glucosyl and glucoronyl transferases
CHR17_JGVV0_295_T01	VIT_17s0000g07020	-1.02347	0.0214839	26.2	misc.UDP glucosyl and glucoronyl transferases	weakly similar to GB|AAP53037.1|31431229|AE016959 UDP-glucoronosyl and UDP-glucosyl transferase {Oryza sativa (japonica cultivar-group)} (exp=0; wgp=1; cg=0), partial (38%)
CHR17_JGVV0_293_T01	VIT_17s0000g07060	-1.14138	0.0222528	26.2	misc.UDP glucosyl and glucoronyl transferases	weakly similar to GB|AAP53037.1|31431229|AE016959 UDP-glucoronosyl and UDP-glucosyl transferase {Oryza sativa (japonica cultivar-group)} (exp=0; wgp=1; cg=0), partial (38%)
CHR18_JGVV41_136_T01	VIT_18s0041g00810	-1.21795	0.00446871	26.2	misc.UDP glucosyl and glucoronyl transferases
CHR6_JGVV4_111_T01	VIT_06s0004g07310	-1.20579	0.0242954	26.2	misc.UDP glucosyl and glucoronyl transferases	weakly similar to GB|AAP31941.1|30387551|BT006597 At2g30140 {Arabidopsis thaliana} (exp=-1; wgp=0; cg=0), partial (33%)
CHR5_PDVV29_77_T01	VIT_05s0029g00520	2.01817	0.0447925	26.2	misc.UDP glucosyl and glucoronyl transferases	similar to UP|Q9FIK3_ARATH (Q9FIK3) Emb|CAB71043.1, partial (69%)
CHR6_JGVV4_255_T01	VIT_06s0004g05780	-3.26447	0.000535669	26.2	misc.UDP glucosyl and glucoronyl transferases	weakly similar to UP|Q8S997_PHAAN (Q8S997) Glucosyltransferase-12, partial (48%)
CHRUN_JGVV324_5_T01	VIT_00s0324g00050	-1.33242	0.000741255	26.2	misc.UDP glucosyl and glucoronyl transferases	weakly similar to UP|Q8S999_PHAAN (Q8S999) Glucosyltransferase-10, partial (46%)
CHR5_JGVV94_93_T01	VIT_05s0094g01020	-1.18118	0.0221717	26.2	misc.UDP glucosyl and glucoronyl transferases	weakly similar to UP|Q9M6E7_TOBAC (Q9M6E7) UDP-glucose:salicylic acid glucosyltransferase, partial (52%)
CHR18_JGVV41_143_T01	VIT_18s0041g00710	1.0333	0.0160807	26.2	misc.UDP glucosyl and glucoronyl transferases
CHR8_JGVV7_14_T01	VIT_08s0007g08910	-1.28385	0.0298387	26.2	misc.UDP glucosyl and glucoronyl transferases	similar to UP|Q59J80_9CARY (Q59J80) Cyclo-DOPA 5-O-glucosyltransferase, partial (30%)
CHR11_JGVV16_300_T01	VIT_11s0016g03370	-1.41674	0.00316324	26.2	misc.UDP glucosyl and glucoronyl transferases	similar to UP|Q3E9B3_ARATH (Q3E9B3) Protein At5g19670, partial (28%)
CHR5_JGVV94_90_T01	VIT_05s0094g00990	-1.07034	0.01456	26.2	misc.UDP glucosyl and glucoronyl transferases	weakly similar to UP|Q9M6E7_TOBAC (Q9M6E7) UDP-glucose:salicylic acid glucosyltransferase, partial (52%)
CHR5_JGVV94_92_T01	VIT_05s0094g01010	-1.76462	0.00200091	26.2	misc.UDP glucosyl and glucoronyl transferases
CHR18_JGVV41_134_T01	VIT_18s0041g00830	-1.20179	0.0025316	26.2	misc.UDP glucosyl and glucoronyl transferases
CHRUN_JGVV324_8_T01	VIT_00s0324g00080	-1.23276	0.00700375	26.2	misc.UDP glucosyl and glucoronyl transferases	weakly similar to UP|Q8S999_PHAAN (Q8S999) Glucosyltransferase-10, partial (46%)
CHR6_JGVV9_115_T01	VIT_06s0009g02450	-2.40362	0.000991979	26.2	misc.UDP glucosyl and glucoronyl transferases	similar to GB|AAP31941.1|30387551|BT006597 At2g30140 {Arabidopsis thaliana} (exp=-1; wgp=0; cg=0), partial (30%)
CHRUN_JGVV324_7_T01	VIT_00s0324g00070	-2.91995	0.00205035	26.2	misc.UDP glucosyl and glucoronyl transferases	weakly similar to UP|Q8S999_PHAAN (Q8S999) Glucosyltransferase-10, partial (46%)
CHRUN_JGVV1251_1_T01	VIT_00s1251g00010	-2.16645	0.00309059	26.2	misc.UDP glucosyl and glucoronyl transferases	similar to UP|Q589Y1_TOBAC (Q589Y1) Glycosyltransferase NTGT5b, partial (31%)
CHR1_JGVV26_130_T01	VIT_01s0026g01290	-1.16394	0.00751871	26.2	misc.UDP glucosyl and glucoronyl transferases	similar to UP|Q9FLD7_ARATH (Q9FLD7) Glycosylation enzyme-like protein (At5g39990), partial (60%)
CHR12_JGVV55_10_T01	VIT_12s0055g00160	-1.04185	0.0146325	26.2	misc.UDP glucosyl and glucoronyl transferases
CHR6_JGVV4_627_T01	VIT_06s0004g01660	2.42542	0.0017919	26.2	misc.UDP glucosyl and glucoronyl transferases	similar to UP|Q59J81_MIRJA (Q59J81) Cyclo-DOPA 5-O-glucosyltransferase, partial (37%)
CHR19_JGVV14_287_T01	VIT_19s0014g03240	-2.30834	0.000935269	26.3	misc.gluco-, galacto- and mannosidases	similar to UP|Q2MV13_ONCHC (Q2MV13) Beta-mannosidase 4, partial (20%)
CHR1_JGVV11_564_T01	VIT_01s0011g00760	1.56256	0.00487634	26.3	misc.gluco-, galacto- and mannosidases	similar to UP|Q8VWL8_LYCES (Q8VWL8) Beta-mannosidase enzyme, partial (89%)
CHR4_JGVV23_115_T01	VIT_04s0023g02690	2.39481	0.00197009	26.3	misc.gluco-, galacto- and mannosidases	similar to UP|Q5I190_PRUPE (Q5I190) Beta-galactosidase, partial (98%)
CHR6_JGVV4_650_T01	VIT_06s0004g01420	-1.36756	0.00299665	26.3	misc.gluco-, galacto- and mannosidases	similar to UP|Q40984_PRUSE (Q40984) Amygdalin hydrolase isoform AH I precursor , partial (43%)
CHR17_JGVV0_881_T01	VIT_17s0000g00290	-1.15768	0.00262068	26.3	misc.gluco-, galacto- and mannosidases	similar to UP|Q2R3E0_ORYSA (Q2R3E0) Alpha-mannosidase, partial (26%)
CHR16_JGVV98_39_T01	VIT_16s0098g01560	-1.0577	0.0237649	26.4	misc.beta 1,3 glucan hydrolases	similar to RF|NP_178637.2|30678225|NM_126593 hydrolase, hydrolyzing O-glycosyl compounds {Arabidopsis thaliana} (exp=-1; wgp=0; cg=0), partial (95%)
CHR18_JGVV1_889_T01	VIT_18s0001g12390	1.78351	0.00534418	26.4	misc.beta 1,3 glucan hydrolases	similar to RF|NP_195174.3|30690053|NM_119613 hydrolase, hydrolyzing O-glycosyl compounds {Arabidopsis thaliana} (exp=-1; wgp=0; cg=0) , partial (67%)
CHR11_JGVV52_130_T01	VIT_11s0052g00420	-1.81809	0.00257035	26.7	misc.oxidases - copper, flavone etc	weakly similar to UP|Q9LTB4_ARATH (Q9LTB4) NADP-dependent oxidoreductase-like (At5g38000), partial (41%)
CHR1_JGVV127_16_T01	VIT_01s0127g00740	-2.67835	0.000271919	26.7	misc.oxidases - copper, flavone etc	similar to UP|QORL_ARATH (Q9ZUC1) Quinone oxidoreductase-like protein At1g23740, chloroplast precursor , partial (81%)
CHR13_GSVIVT00016170001_T01	VIT_13s0019g05270	-1.49303	0.00440504	26.7	misc.oxidases - copper, flavone etc	similar to UP|Q8LPS9_ARATH (Q8LPS9) AT5g66920/MUD21_18, partial (47%)
CHR4_JGVV23_224_T01	VIT_04s0023g01480	-2.27923	0.00649275	26.7	misc.oxidases - copper, flavone etc	weakly similar to GB|AAL23751.1|16555354|AY057103 flavin-containing monooxygenase YUCCA2 {Arabidopsis thaliana} (exp=-1; wgp=0; cg=0), partial (47%)
CHR5_JGVV20_311_T01	VIT_05s0020g03320	-1.43458	0.00344066	26.7	misc.oxidases - copper, flavone etc	similar to UP|Q8L742_ARATH (Q8L742) AT4g12290/T4C9_130, partial (79%)
CHR3_JGVV38_205_T01	VIT_03s0038g02610	-1.45186	0.0126959	26.7	misc.oxidases - copper, flavone etc
CHR5_JGVV94_101_T01	VIT_05s0094g01120	-1.36062	0.00222053	26.7	misc.oxidases - copper, flavone etc	similar to UP|Q9SLN8_TOBAC (Q9SLN8) Allyl alcohol dehydrogenase, complete
CHR6_JGVV4_283_T01	VIT_06s0004g05430	-1.40674	0.00412824	26.8	misc.nitrilases, *nitrile lyases, berberine bridge enzymes, reticuline oxidases, troponine reductases	similar to RF|NP_180489.1|15227060|NM_128482 oxidoreductase {Arabidopsis thaliana} (exp=-1; wgp=0; cg=0), partial (79%)
CHR15_JGVV24_66_T01	VIT_15s0024g00980	-1.18687	0.00348048	26.8	misc.nitrilases, *nitrile lyases, berberine bridge enzymes, reticuline oxidases, troponine reductases	similar to UP|Q2R354_ORYSA (Q2R354) Amidase-like protein, partial (20%)
CHR16_JGVV100_103_T01	VIT_16s0100g00240	1.36047	0.00414071	26.8	misc.nitrilases, *nitrile lyases, berberine bridge enzymes, reticuline oxidases, troponine reductases	weakly similar to UP|Q93ZK1_ARATH (Q93ZK1) AT3g56060/F18O21_20, partial (28%)
CHR16_JGVV100_104_T01	VIT_16s0100g00230	1.52672	0.00637539	26.8	misc.nitrilases, *nitrile lyases, berberine bridge enzymes, reticuline oxidases, troponine reductases	weakly similar to UP|Q93ZK1_ARATH (Q93ZK1) AT3g56060/F18O21_20, partial (28%)
CHR8_JGVV7_763_T01	VIT_08s0007g00920	-1.52072	0.000734759	26.8	misc.nitrilases, *nitrile lyases, berberine bridge enzymes, reticuline oxidases, troponine reductases	similar to RF|NP_180489.1|15227060|NM_128482 oxidoreductase {Arabidopsis thaliana} (exp=-1; wgp=0; cg=0), partial (79%)
CHRUN_JGVV253_8_T01	VIT_00s0253g00080	4.17891	0.000535669	26.8	misc.nitrilases, *nitrile lyases, berberine bridge enzymes, reticuline oxidases, troponine reductases	weakly similar to UP|PNAE_RAUSE (Q9SE93) Polyneuridine-aldehyde esterase precursor (Polyneuridine aldehyde esterase) , partial (48%)
CHR2_JGVV33_51_T01	VIT_02s0033g00700	-1.04159	0.00706835	26.8	misc.nitrilases, *nitrile lyases, berberine bridge enzymes, reticuline oxidases, troponine reductases	similar to UP|Q3LRV4_LUPAN (Q3LRV4) Nitrilase 4B, partial (88%)
CHR14_JGVV128_32_T01	VIT_14s0128g00320	-2.38243	0.000535669	26.8	misc.nitrilases, *nitrile lyases, berberine bridge enzymes, reticuline oxidases, troponine reductases	similar to UP|Q9FR37_ARATH (Q9FR37) Amidase (At1g08980/F7G19_15), partial (86%)
CHR13_JGVV67_38_T01	VIT_13s0067g03260	1.51083	0.00855102	26.8	misc.nitrilases, *nitrile lyases, berberine bridge enzymes, reticuline oxidases, troponine reductases	weakly similar to RF|NP_187698.1|15228391|NM_111924 catalytic/ hydrolase {Arabidopsis thaliana} (exp=-1; wgp=0; cg=0), partial (70%)
CHR2_JGVV33_57_T01	VIT_02s0033g00800	-1.0133	0.00493339	26.8	misc.nitrilases, *nitrile lyases, berberine bridge enzymes, reticuline oxidases, troponine reductases	similar to UP|Q3LRV4_LUPAN (Q3LRV4) Nitrilase 4B, partial (88%)
CHR10_JGVV3_474_T01	VIT_10s0003g05620	-1.51152	0.00607088	26.8	misc.nitrilases, *nitrile lyases, berberine bridge enzymes, reticuline oxidases, troponine reductases	similar to UP|Q9SA89_ARATH (Q9SA89) T5I8.19 protein, partial (62%)
CHR2_JGVV33_61_T01	VIT_02s0033g00870	-1.02012	0.0125672	26.8	misc.nitrilases, *nitrile lyases, berberine bridge enzymes, reticuline oxidases, troponine reductases	similar to UP|Q3LRV4_LUPAN (Q3LRV4) Nitrilase 4B, partial (88%)
CHR16_JGVV39_55_T01	VIT_16s0039g00970	-1.45079	0.012039	26.9	misc.glutathione S transferases	weakly similar to UP|Q8H9E5_CUCMA (Q8H9E5) Glutathione S-transferase, partial (53%)
CHR8_JGVV40_229_T01	VIT_08s0040g00920	-1.31887	0.028493	26.9	misc.glutathione S transferases	weakly similar to UP|GSTX6_SOYBN (P32110) Probable glutathione S-transferase (Heat shock protein 26A) (G2-4) , partial (69%)				anthocyanin transprot!
CHR4_JGVV23_210_T01	VIT_04s0023g01640	-2.08165	0.00309727	26.1	misc.cytochrome P450	similar to UP|Q2LAK2_SOYBN (Q2LAK2) Cytochrome P450 monooxygenase CYP90A (Fragment), partial (57%)
CHR19_JGVV15_176_T01	VIT_19s0015g02090	1.38901	0.0103485	26.1	misc.cytochrome P450	similar to UP|Q2MJ18_MEDTR (Q2MJ18) Cytochrome P450 monooxygenase CYP72B, partial (80%)
CHR4_JGVV23_211_T01	VIT_04s0023g01630	-2.47471	0.00265049	26.1	misc.cytochrome P450	similar to GB|AAL06567.1|15724348|AF412114 AT3g50660/T3A5_40 {Arabidopsis thaliana} (exp=-1; wgp=0; cg=0), partial (46%)
CHR19_JGVV15_10_T01	VIT_19s0015g00100	1.00729	0.00314827	26.1	misc.cytochrome P450	similar to SP|O48923|C7DA_SOYBN Cytochrome P450 71D10 (EC 1.14.-.-). [Soybean] {Glycine max}, partial (26%)
CHR19_JGVV15_222_T01	VIT_19s0015g02910	-1.02222	0.00257035	26.1	misc.cytochrome P450	similar to UP|Q2MJ18_MEDTR (Q2MJ18) Cytochrome P450 monooxygenase CYP72B, partial (80%)
CHR19_JGVV15_182_T01	VIT_19s0015g02160	1.61363	0.0325815	26.1	misc.cytochrome P450	similar to UP|Q2MJ18_MEDTR (Q2MJ18) Cytochrome P450 monooxygenase CYP72B, partial (80%)
CHR19_JGVV15_180_T01	VIT_19s0015g02140	1.11411	0.00341093	26.1	misc.cytochrome P450	similar to UP|Q2MJ18_MEDTR (Q2MJ18) Cytochrome P450 monooxygenase CYP72B, partial (80%)
CHR1_JGVV26_7_T01	VIT_01s0026g02700	-1.04806	0.021255	26.1	misc.cytochrome P450	weakly similar to UP|Q2MJ01_MEDTR (Q2MJ01) Cytochrome P450 monooxygenase CYP704B, partial (32%)
CHR18_JGVV1_870_T01	VIT_18s0001g12190	-1.32325	0.00346877	26.1	misc.cytochrome P450	weakly similar to RF|NP_177649.1|15222125|NM_106169 CYP721A1; heme binding {Arabidopsis thaliana} (exp=-1; wgp=0; cg=0), partial (10%)
CHR18_JGVV1_868_T01	VIT_18s0001g12170	-1.57288	0.000756173	26.1	misc.cytochrome P450	weakly similar to UP|Q5ZE52_ORYSA (Q5ZE52) Cytochrome P450-like, partial (51%)
CHR18_JGVV1_869_T01	VIT_18s0001g12180	-1.62189	0.00142375	26.1	misc.cytochrome P450
CHR19_JGVV90_17_T01	VIT_19s0090g00190	-1.69195	0.00849892	26.1	misc.cytochrome P450
CHR2_JGVV109_11_T01	VIT_02s0109g00300	-1.01218	0.0202875	26.1	misc.cytochrome P450	weakly similar to UP|Q8H0I6_PETHY (Q8H0I6) Cytochrome P450, partial (62%)
CHR11_JGVV65_9_T01	VIT_11s0065g00130	-1.31195	0.00705167	26.1	misc.cytochrome P450	similar to UP|Q2MJ20_MEDTR (Q2MJ20) Cytochrome P450 monooxygenase CYP716A, partial (61%)
CHR2_JGVV25_395_T01	VIT_02s0025g04360	-1.57261	0.0165628	26.1	misc.cytochrome P450	weakly similar to UP|Q5C9L5_9MAGN (Q5C9L5) (S)-N-methylcoclaurine 3\'-hydroxylase , partial (32%)
CHR18_JGVV72_63_T01	VIT_18s0072g00580	-1.04877	0.0318111	26.1	misc.cytochrome P450	similar to UP|Q2MJ20_MEDTR (Q2MJ20) Cytochrome P450 monooxygenase CYP716A, partial (61%)
CHR7_JGVV5_241_T01	VIT_07s0005g02490	-1.3433	0.0139459	26.1	misc.cytochrome P450	weakly similar to UP|Q5ZE52_ORYSA (Q5ZE52) Cytochrome P450-like, partial (51%)
CHR18_JGVV76_19_T01	VIT_18s0076g00340	-1.02225	0.0248802	26.1	misc.cytochrome P450	similar to UP|Q45TE4_TOBAC (Q45TE4) Cytochrome P450 monooxygenase, partial (43%)
CHR14_JGVV83_97_T01	VIT_14s0083g01110	-1.52612	0.00222053	26.1	misc.cytochrome P450	UP|Q2MZW1_VITVI (Q2MZW1) Brassinosteroid-6-oxidase, complete
CHR8_JGVV32_21_T01	VIT_08s0032g00270	-1.30802	0.00177989	26.1	misc.cytochrome P450	similar to SP|O48923|C7DA_SOYBN Cytochrome P450 71D10 (EC 1.14.-.-). [Soybean] {Glycine max}, partial (33%)
CHRUN_JGVV389_4_T01	VIT_00s0389g00040	-1.18916	0.0154873	26.1	misc.cytochrome P450	weakly similar to UP|Q5ZE52_ORYSA (Q5ZE52) Cytochrome P450-like, partial (51%)
CHRUN_JGVV389_3_T01	VIT_00s0389g00030	-1.90407	0.00107447	26.1	misc.cytochrome P450	weakly similar to UP|Q5ZE52_ORYSA (Q5ZE52) Cytochrome P450-like, partial (51%)
CHR16_JGVV50_209_T01	VIT_16s0050g00480	1.9868	0.0170432	26.1	misc.cytochrome P450	similar to UP|Q93Z79_ARATH (Q93Z79) AT5g24910/F6A4_120, partial (73%)
CHR11_JGVV16_430_T01	VIT_11s0016g04810	-2.82408	0.00312385	26.1	misc.cytochrome P450	weakly similar to UP|Q5ZE52_ORYSA (Q5ZE52) Cytochrome P450-like, partial (51%)
CHR1_JGVV137_31_T01	VIT_01s0137g00520	1.24878	0.00257035	26.1	misc.cytochrome P450	weakly similar to UP|Q944N6_CITSI (Q944N6) Cytochrome P450 (Fragment), partial (68%)
CHR1_JGVV137_28_T01	VIT_01s0137g00550	1.53241	0.00316324	26.1	misc.cytochrome P450	weakly similar to UP|Q944N6_CITSI (Q944N6) Cytochrome P450 (Fragment), partial (68%)
CHR3_JGVV63_142_T01	VIT_03s0063g01530	1.12336	0.0214882	26.1	misc.cytochrome P450	weakly similar to UP|Q6QNI1_9APIA (Q6QNI1) Cytochrome P450, partial (70%)
CHR3_JGVV63_148_T01	VIT_03s0063g01590	-1.1021	0.0493757	26.1	misc.cytochrome P450	weakly similar to UP|Q6QNI1_9APIA (Q6QNI1) Cytochrome P450, partial (70%)
CHR19_JGVV135_10_T01	VIT_19s0135g00120	-1.11318	0.00974529	26.1	misc.cytochrome P450	similar to UP|Q2MJ18_MEDTR (Q2MJ18) Cytochrome P450 monooxygenase CYP72B, partial (80%)
CHR17_JGVV0_76_T01	VIT_17s0000g09610	1.13154	0.00222053	26.1	misc.cytochrome P450	weakly similar to UP|Q2MJ14_MEDTR (Q2MJ14) Cytochrome P450 monooxygenase CYP83C, partial (56%)
CHR6_JGVV4_191_T01	VIT_06s0004g06480	-1.06614	0.0263833	26.1	misc.cytochrome P450	weakly similar to UP|Q944N6_CITSI (Q944N6) Cytochrome P450 (Fragment), partial (68%)
CHR4_JGVV23_118_T01	VIT_04s0023g02650	-1.39671	0.0157993	26.1	misc.cytochrome P450	similar to GP|14209594|dbj|BAB56089. cytochrome P450-like protein {Oryza sativa (japonica cultivar-group)}, partial (37%)
CHR4_JGVV8_99_T01	VIT_04s0008g01100	-2.56843	0.000321382	26.1	misc.cytochrome P450	similar to UP|Q93Z79_ARATH (Q93Z79) AT5g24910/F6A4_120, partial (73%)
CHR19_JGVV135_13_T01	VIT_19s0135g00150	-1.78436	0.00123803	26.1	misc.cytochrome P450	similar to UP|Q2MJ18_MEDTR (Q2MJ18) Cytochrome P450 monooxygenase CYP72B, partial (80%)
CHR19_JGVV135_12_T01	VIT_19s0135g00140	-2.11984	0.000321382	26.1	misc.cytochrome P450	similar to UP|Q2MJ18_MEDTR (Q2MJ18) Cytochrome P450 monooxygenase CYP72B, partial (80%)
CHR15_JGVV21_218_T01	VIT_15s0021g00270	1.73323	0.00404019	26.1	misc.cytochrome P450	similar to UP|Q45TE4_TOBAC (Q45TE4) Cytochrome P450 monooxygenase, partial (43%)
CHR14_JGVV30_36_T01	VIT_14s0030g01940	-1.15416	0.00948559	26.1	misc.cytochrome P450	weakly similar to GB|CAB80398.1|7270715|ATCHRIV87 cytochrome P450-like protein {Arabidopsis thaliana} (exp=0; wgp=1; cg=0), partial (58%)
CHR3_JGVV63_36_T01	VIT_03s0063g00380	-1.83598	0.0142291	26.1	misc.cytochrome P450	similar to UP|Q3HNF3_SOLTU (Q3HNF3) ABA 8\'-hydroxylase CYP707A2, partial (54%)
CHR19_JGVV135_21_T01	VIT_19s0135g00290	1.36153	0.00615715	26.1	misc.cytochrome P450	similar to UP|Q2MJ18_MEDTR (Q2MJ18) Cytochrome P450 monooxygenase CYP72B, partial (80%)
CHR19_JGVV27_117_T01	VIT_19s0027g00040	-1.06535	0.00606169	26.1	misc.cytochrome P450	weakly similar to UP|Q2MJ18_MEDTR (Q2MJ18) Cytochrome P450 monooxygenase CYP72B, partial (36%)
CHR3_JGVV17_117_T01	VIT_03s0017g01930	-1.39575	0.00161633	26.1	misc.cytochrome P450	similar to SP|O48921|C972_SOYBN Cytochrome P450 97B2 (EC 1.14.-.-). [Soybean] {Glycine max}, partial (35%)
CHR6_JGVV9_80_T01	VIT_06s0009g02850	-1.19014	0.00113917	26.1	misc.cytochrome P450
CHR15_JGVV48_132_T01	VIT_15s0048g01600	-1.10248	0.00273413	26.1	misc.cytochrome P450	weakly similar to UP|Q8H0I6_PETHY (Q8H0I6) Cytochrome P450, partial (62%)
CHR6_JGVV9_74_T01	VIT_06s0009g02930	-1.25506	0.00217208	26.1	misc.cytochrome P450
CHR15_JGVV48_125_T01	VIT_15s0048g01690	-1.13381	0.0229736	26.1	misc.cytochrome P450	weakly similar to UP|Q2MJ01_MEDTR (Q2MJ01) Cytochrome P450 monooxygenase CYP704B, partial (32%)
CHR7_JGVV129_77_T01	VIT_07s0129g00800	-1.52365	0.0215076	26.1	misc.cytochrome P450	weakly similar to GB|CAB80398.1|7270715|ATCHRIV87 cytochrome P450-like protein {Arabidopsis thaliana} (exp=0; wgp=1; cg=0), partial (58%)
CHR7_JGVV129_69_T01	VIT_07s0129g00710	-1.21142	0.00553299	26.1	misc.cytochrome P450	weakly similar to GB|CAB80398.1|7270715|ATCHRIV87 cytochrome P450-like protein {Arabidopsis thaliana} (exp=0; wgp=1; cg=0), partial (58%)
CHR7_JGVV129_71_T01	VIT_07s0129g00730	-1.49732	0.00106249	26.1	misc.cytochrome P450
CHR7_JGVV129_73_T01	VIT_07s0129g00760	-2.1546	0.000614381	26.1	misc.cytochrome P450	weakly similar to GB|CAB80398.1|7270715|ATCHRIV87 cytochrome P450-like protein {Arabidopsis thaliana} (exp=0; wgp=1; cg=0), partial (58%)
CHR7_JGVV255_9_T01	VIT_07s0255g00090	-1.49951	0.00131704	26.1	misc.cytochrome P450	weakly similar to UP|Q9SZ46_ARATH (Q9SZ46) Cytochrome P450-like protein, partial (61%)
CHR17_JGVV0_77_T01	VIT_17s0000g09570	-1.78088	0.00151872	26.1	misc.cytochrome P450	weakly similar to UP|C71AP_ARATH (Q9STK8) Cytochrome P450 71A25 , partial (45%)
CHR17_JGVV0_78_T01	VIT_17s0000g09550	-2.2489	0.000614381	26.1	misc.cytochrome P450	weakly similar to UP|C71AP_ARATH (Q9STK8) Cytochrome P450 71A25 , partial (45%)
CHR1_JGVV10_134_T01	VIT_01s0010g01920	1.36409	0.0353292	26.12	misc.peroxidases	similar to PIR|B56555|B56555 peroxidase (EC 1.11.1.7) anionic precursor - wood tobacco, partial (59%)
CHR1_JGVV10_142_T01	VIT_01s0010g02010	2.06183	0.000741255	26.12	misc.peroxidases	similar to PIR|B56555|B56555 peroxidase (EC 1.11.1.7) anionic precursor - wood tobacco, partial (59%)
CHR1_JGVV10_141_T01	VIT_01s0010g02000	1.58095	0.0238469	26.12	misc.peroxidases	similar to PIR|B56555|B56555 peroxidase (EC 1.11.1.7) anionic precursor - wood tobacco, partial (59%)
CHR18_JGVV1_1169_T01	VIT_18s0001g15390	1.38908	0.00445882	26.12	misc.peroxidases	similar to GP|19698450|gb|AAL93153.1 gaiacol peroxidase {Gossypium hirsutum}, partial (49%)
CHR11_JGVV16_476_T01	VIT_11s0016g05320	-1.21041	0.0157824	26.12	misc.peroxidases	similar to UP|Q9ZRG5_SOYBN (Q9ZRG5) Peroxidase (Fragment) , partial (88%)
CHR8_JGVV58_48_T01	VIT_08s0058g00980	-1.73194	0.0132663	26.12	misc.peroxidases	GB|AY348574.1|AAQ55292.1 class III peroxidase GvPx2b [Vitis vinifera]
CHR8_JGVV40_108_T01	VIT_08s0040g02200	1.29072	0.00553299	26.12	misc.peroxidases	similar to UP|Q08671_GOSHI (Q08671) Peroxidase precursor , partial (96%)
CHR8_JGVV58_49_T01	VIT_08s0058g00970	-1.98663	0.00371755	26.12	misc.peroxidases	GB|AY348574.1|AAQ55292.1 class III peroxidase GvPx2b [Vitis vinifera]
CHR9_JGVV2_221_T01	VIT_09s0002g02450	2.39648	0.00133911	26.13	misc.acid and other phosphatases
CHR9_JGVV2_222_T01	VIT_09s0002g02460	2.00457	0.00153034	26.13	misc.acid and other phosphatases
CHR8_JGVV7_233_T01	VIT_08s0007g06560	-1.06225	0.0118784	26.16	misc.myrosinases-lectin-jacalin
CHR18_JGVV1_642_T01	VIT_18s0001g09720	-1.07343	0.0352086	26.16	misc.myrosinases-lectin-jacalin	weakly similar to RF|NP_200898.1|15239468|NM_125483 RLK1 (RECEPTOR-LIKE PROTEIN KINASE 1); ATP binding {Arabidopsis thaliana} (exp=-1; wgp=0; cg=0), partial (30%)
CHR4_PDVV44_132_T01	VIT_04s0044g00730	-1.31266	0.00452843	26.16	misc.myrosinases-lectin-jacalin
CHR8_JGVV7_774_T01	VIT_08s0007g00810	-3.12527	0.000614381	26.16	misc.myrosinases-lectin-jacalin
CHR18_JGVV1_644_T01	VIT_18s0001g09740	-1.81946	0.00849471	26.16	misc.myrosinases-lectin-jacalin	weakly similar to RF|NP_200898.1|15239468|NM_125483 RLK1 (RECEPTOR-LIKE PROTEIN KINASE 1); ATP binding {Arabidopsis thaliana} (exp=-1; wgp=0; cg=0), partial (30%)
CHR5_JGVV20_308_T01	VIT_05s0020g03290	-1.03121	0.0364693	26.16	misc.myrosinases-lectin-jacalin	weakly similar to UP|SNF1_SCHPO (O74536) SNF1-like protein kinase ssp2 , partial (5%)
CHR5_JGVV20_304_T01	VIT_05s0020g03240	-1.04111	0.021838	26.16	misc.myrosinases-lectin-jacalin	weakly similar to UP|SNF1_SCHPO (O74536) SNF1-like protein kinase ssp2 , partial (5%)
CHR5_JGVV20_306_T01	VIT_05s0020g03270	-1.48972	0.009698	26.16	misc.myrosinases-lectin-jacalin	weakly similar to UP|SNF1_SCHPO (O74536) SNF1-like protein kinase ssp2 , partial (5%)				2.27733
CHR18_JGVV1_650_T01	VIT_18s0001g09800	-1.06431	0.00859767	26.16	misc.myrosinases-lectin-jacalin	weakly similar to RF|NP_200898.1|15239468|NM_125483 RLK1 (RECEPTOR-LIKE PROTEIN KINASE 1); ATP binding {Arabidopsis thaliana} (exp=-1; wgp=0; cg=0), partial (30%)
CHR19_JGVV14_371_T01	VIT_19s0014g04190	-2.31606	0.0032797	26.16	misc.myrosinases-lectin-jacalin	similar to RF|NP_192232.1|15236268|NM_116561 ATP binding {Arabidopsis thaliana} (exp=-1; wgp=0; cg=0), partial (23%)
CHR18_JGVV1_647_T01	VIT_18s0001g09770	-2.09738	0.00318124	26.16	misc.myrosinases-lectin-jacalin	weakly similar to RF|NP_200898.1|15239468|NM_125483 RLK1 (RECEPTOR-LIKE PROTEIN KINASE 1); ATP binding {Arabidopsis thaliana} (exp=-1; wgp=0; cg=0), partial (30%)
CHRUN_JGVV1557_2_T01	VIT_00s1557g00020	-1.34537	0.0120639	26.16	misc.myrosinases-lectin-jacalin
CHR19_JGVV14_367_T01	VIT_19s0014g04150	-1.04461	0.00566056	26.16	misc.myrosinases-lectin-jacalin	similar to RF|NP_192232.1|15236268|NM_116561 ATP binding {Arabidopsis thaliana} (exp=-1; wgp=0; cg=0), partial (23%)
CHRUN_JGVV1557_1_T01	VIT_00s1557g00010	-1.07867	0.00491659	26.16	misc.myrosinases-lectin-jacalin	weakly similar to UP|Q7Y0Y5_GOSHI (Q7Y0Y5) Receptor kinase Lecrk, partial (30%)
CHR12_JGVV134_20_T01	VIT_12s0134g00270	-1.49231	0.00553299	26.16	misc.myrosinases-lectin-jacalin	similar to RF|NP_192232.1|15236268|NM_116561 ATP binding {Arabidopsis thaliana} (exp=-1; wgp=0; cg=0), partial (23%)
CHR12_JGVV134_19_T01	VIT_12s0134g00260	-2.01724	0.00316324	26.16	misc.myrosinases-lectin-jacalin
CHR16_JGVV98_119_T01	VIT_16s0098g00720	-2.00923	0.000734759	26.16	misc.myrosinases-lectin-jacalin	similar to UP|Q2QN91_ORYSA (Q2QN91) Lectin-like receptor kinase 7;3, partial (6%)
CHR8_JGVV7_738_T01	VIT_08s0007g01200	-2.8633	0.00133911	26.16	misc.myrosinases-lectin-jacalin	similar to UP|Q6DU55_PRUPE (Q6DU55) S-locus-like receptor protein kinase (Fragment), partial (26%)
CHR10_JGVV71_67_T01	VIT_10s0071g00440	-1.53595	0.00694918	26.16	misc.myrosinases-lectin-jacalin	similar to RF|NP_192232.1|15236268|NM_116561 ATP binding {Arabidopsis thaliana} (exp=-1; wgp=0; cg=0), partial (23%)
CHR10_JGVV71_66_T01	VIT_10s0071g00450	-1.78312	0.00542618	26.16	misc.myrosinases-lectin-jacalin	similar to RF|NP_192232.1|15236268|NM_116561 ATP binding {Arabidopsis thaliana} (exp=-1; wgp=0; cg=0), partial (23%)
CHR14_JGVV171_8_T01	VIT_14s0171g00100	1.69793	0.00128654	26.19	misc.plastocyanin-like	similar to GB|AAP21370.1|30102904|BT006562 At3g27200 {Arabidopsis thaliana} (exp=-1; wgp=0; cg=0), partial (37%)
CHR11_JGVV16_496_T01	VIT_11s0016g05520	-2.14791	0.000586412	26.19	misc.plastocyanin-like	weakly similar to PRF|2004275A|739987|2004275A blue copper-binding protein. {Arabidopsis thaliana} (exp=-1; wgp=-1; cg=-1), partial (14%)
CHRUN_JGVV187_35_T01	VIT_00s0187g00370	1.41221	0.0315482	26.19	misc.plastocyanin-like	similar to UP|Q2HT27_MEDTR (Q2HT27) Cupredoxin, partial (54%)
CHR6_JGVV4_694_T01	VIT_06s0004g00910	1.23148	0.00239026	26.21	misc.protease inhibitor_seed storage_lipid transfer protein (LTP) family protein	similar to UP|Q6Z387_ORYSA (Q6Z387) Lipid transfer protein-like, partial (36%)
CHR15_JGVV46_21_T01	VIT_15s0046g03550	-1.11283	0.0100017	26.22	misc.short chain dehydrogenase_reductase (SDR)	weakly similar to UP|Q2HVK6_MEDTR (Q2HVK6) Short-chain dehydrogenase/reductase SDR, partial (90%)
CHR2_JGVV25_203_T01	VIT_02s0025g02190	1.28995	0.00639655	26.22	misc.short chain dehydrogenase_reductase (SDR)	similar to RF|NP_192880.1|15233359|NM_117212 oxidoreductase {Arabidopsis thaliana} (exp=-1; wgp=0; cg=0), partial (98%)
CHR8_JGVV58_66_T01	VIT_08s0058g00790	-1.24496	0.0116538	26.22	misc.short chain dehydrogenase_reductase (SDR)	similar to UP|Q6DLW2_SOLTU (Q6DLW2) Short-chain dehydrogenase/reductase, partial (98%)
CHR8_JGVV40_1_T01	VIT_08s0040g03400	-1.0931	0.00160142	26.22	misc.short chain dehydrogenase_reductase (SDR)	similar to RF|NP_568102.1|18413950|NM_120332 oxidoreductase {Arabidopsis thaliana} (exp=-1; wgp=0; cg=0), partial (96%)
CHR8_JGVV40_205_T01	VIT_08s0040g01200	1.1447	0.00162537	26.22	misc.short chain dehydrogenase_reductase (SDR)	similar to UP|Q9LX78_ARATH (Q9LX78) Dehydrogenase-like protein (Short-chain dehydrogenase/reductase family protein), partial (88%)
CHR16_JGVV98_66_T01	VIT_16s0098g01280	-1.02869	0.00244226	26.23	misc.rhodanese	similar to UP|Q94A65_ARATH (Q94A65) AT4g27700/T29A15_190, partial (80%)
CHR18_JGVV41_103_T01	VIT_18s0041g01220	-1.84404	0.00748442	26.24	misc.GCN5-related N-acetyltransferase	similar to UP|Q6YSX7_ORYSA (Q6YSX7) GCN5-related N-acetyltransferase (GNAT) family-like protein, partial (14%)
CHR18_GSVIVT00026018001_T01	VIT_18s0041g01190	-1.09152	0.0165247	26.24	misc.GCN5-related N-acetyltransferase
CHR18_JGVV1_173_T01	VIT_18s0001g02780	-1.40091	0.0110771	26.28	misc.GDSL-motif lipase	similar to UP|Q40362_MEDSA (Q40362) Early nodulin, partial (38%)
CHR14_JGVV66_22_T01	VIT_14s0066g00250	-1.22017	0.0126782	26.28	misc.GDSL-motif lipase	weakly similar to GB|AAO63402.1|28950957|BT005338 At5g14450 {Arabidopsis thaliana} (exp=-1; wgp=0; cg=0), partial (86%)
CHR9_JGVV2_37_T01	VIT_09s0002g00510	-1.44985	0.00153034	26.28	misc.GDSL-motif lipase	weakly similar to UP|Q7Y055_CHERU (Q7Y055) GDSL-lipase, partial (34%)
CHR14_JGVV83_75_T01	VIT_14s0083g00850	-2.28728	0.00375132	26.28	misc.GDSL-motif lipase
CHR9_JGVV2_43_T01	VIT_09s0002g00580	3.03829	0.00205035	26.28	misc.GDSL-motif lipase	weakly similar to UP|Q7Y055_CHERU (Q7Y055) GDSL-lipase, partial (34%)
CHR9_JGVV2_40_T01	VIT_09s0002g00540	-2.72328	0.000321382	26.28	misc.GDSL-motif lipase	weakly similar to UP|Q7Y055_CHERU (Q7Y055) GDSL-lipase, partial (34%)
CHR13_JGVV19_293_T01	VIT_13s0019g02230	-1.77092	0.00208163	27.1	RNA.processing	similar to RF|NP_566048.1|18406841|NM_130124 nucleotidyltransferase {Arabidopsis thaliana} (exp=-1; wgp=0; cg=0), partial (33%)
CHR11_GSVIVT00023583001_T01	VIT_11s0037g00020	-1.16052	0.00798014	27.2	RNA.transcription	homologue to UP|RPOB_EUCGG (Q49L06) DNA-directed RNA polymerase beta chain (PEP) (Plastid-encoded RNA polymerase beta subunit) (RNA polymerase beta subunit) , complete
CHR13_JGVV64_143_T01	VIT_13s0064g00190	-3.6033	0.000321382	27.2	RNA.transcription	weakly similar to UP|O22058_ARATH (O22058) Plastid RNA polymerase sigma-subunit precursor, partial (24%)
CHR16_GSVIVT00013914001_T01	VIT_16s0013g00970	-1.07129	0.011235	27.3.3	RNA.regulation of transcription.AP2_EREBP, APETALA2_Ethylene-responsive element binding protein family	similar to GB|BAA97157.1|8809606|AB018117 ethylene responsive element binding factor 5 (ATERF5) {Arabidopsis thaliana} (exp=0; wgp=1; cg=0), partial (26%)
CHR2_JGVV25_292_T01	VIT_02s0025g03170	-1.07644	0.00273467	27.3.3	RNA.regulation of transcription.AP2_EREBP, APETALA2_Ethylene-responsive element binding protein family
CHR13_JGVV19_168_T01	VIT_13s0019g03550	-1.35563	0.0109073	27.3.3	RNA.regulation of transcription.AP2_EREBP, APETALA2_Ethylene-responsive element binding protein family	similar to UP|Q84U24_ANTMA (Q84U24) LIPLESS1, partial (20%)
CHR2_JGVV25_404_T01	VIT_02s0025g04460	-1.20516	0.00816009	27.3.3	RNA.regulation of transcription.AP2_EREBP, APETALA2_Ethylene-responsive element binding protein family	UP|Q3ZNL6_VITRI (Q3ZNL6) CBF-like transcription factor, complete
CHR17_JGVV0_217_T01	VIT_17s0000g07940	-1.20093	0.00889605	27.3.3	RNA.regulation of transcription.AP2_EREBP, APETALA2_Ethylene-responsive element binding protein family	UP|Q3ZNL6_VITRI (Q3ZNL6) CBF-like transcription factor, complete
CHR3_JGVV63_43_T01	VIT_03s0063g00460	-1.78323	0.00161653	27.3.3	RNA.regulation of transcription.AP2_EREBP, APETALA2_Ethylene-responsive element binding protein family	similar to UP|Q67U00_ORYSA (Q67U00) Ethylene-binding protein-like, partial (28%)
CHR19_JGVV14_197_T01	VIT_19s0014g02240	-2.44545	0.00284727	27.3.3	RNA.regulation of transcription.AP2_EREBP, APETALA2_Ethylene-responsive element binding protein family	similar to UP|Q5S004_CUCSA (Q5S004) Ethylene response factor 3, partial (39%)
CHR19_JGVV138_4_T01	VIT_19s0138g00090	-1.30345	0.0062798	27.3.3	RNA.regulation of transcription.AP2_EREBP, APETALA2_Ethylene-responsive element binding protein family	UP|Q3ZNL6_VITRI (Q3ZNL6) CBF-like transcription factor, complete
CHR7_GSVIVT00022375001_T01	VIT_07s0031g02760	1.07353	0.00347874	27.3.3	RNA.regulation of transcription.AP2_EREBP, APETALA2_Ethylene-responsive element binding protein family	similar to UP|Q5S004_CUCSA (Q5S004) Ethylene response factor 3, partial (39%)
CHR18_JGVV1_541_T01	VIT_18s0001g08610	-1.1654	0.00294454	27.3.3	RNA.regulation of transcription.AP2_EREBP, APETALA2_Ethylene-responsive element binding protein family
CHR4_JGVV8_208_T01	VIT_04s0008g02230	-1.19505	0.0229736	27.3.3	RNA.regulation of transcription.AP2_EREBP, APETALA2_Ethylene-responsive element binding protein family	weakly similar to RF|NP_177844.1|15223860|NM_106369 DNA binding {Arabidopsis thaliana} (exp=-1; wgp=0; cg=0), partial (36%)
CHR11_JGVV16_298_T01	VIT_11s0016g03350	-1.46121	0.00375132	27.3.3	RNA.regulation of transcription.AP2_EREBP, APETALA2_Ethylene-responsive element binding protein family	similar to RF|NP_196720.1|15239113|NM_121197 DNA binding {Arabidopsis thaliana} (exp=-1; wgp=0; cg=0), partial (54%)
CHR19_JGVV14_281_T01	VIT_19s0014g03180	-1.23983	0.0160274	27.3.3	RNA.regulation of transcription.AP2_EREBP, APETALA2_Ethylene-responsive element binding protein family	similar to UP|Q4FH87_SOYBN (Q4FH87) Dehydration responsive element-binding protein 3, partial (54%)
CHR14_JGVV81_8_T01	VIT_14s0081g00730	-1.47763	0.00369441	27.3.3	RNA.regulation of transcription.AP2_EREBP, APETALA2_Ethylene-responsive element binding protein family	similar to UP|PTI5_LYCES (O04681) Pathogenesis-related genes transcriptional activator PTI5 (PTO-interacting protein 5), partial (61%)
CHR16_JGVV100_89_T01	VIT_16s0100g00380	-1.19199	0.00343174	27.3.3	RNA.regulation of transcription.AP2_EREBP, APETALA2_Ethylene-responsive element binding protein family	UP|Q3ZNL6_VITRI (Q3ZNL6) CBF-like transcription factor, complete
CHR16_JGVV13_72_T01	VIT_16s0013g00950	-1.49724	0.00490111	27.3.3	RNA.regulation of transcription.AP2_EREBP, APETALA2_Ethylene-responsive element binding protein family	similar to GB|BAA31525.1|3298498|AB013301 ethylene responsive element binding factor {Arabidopsis thaliana} (exp=-1; wgp=0; cg=0), partial (23%)
CHR16_JGVV13_79_T01	VIT_16s0013g01060	-1.28742	0.0055837	27.3.3	RNA.regulation of transcription.AP2_EREBP, APETALA2_Ethylene-responsive element binding protein family	similar to UP|Q32W74_CAPAN (Q32W74) Ethylene responsive element binding protein C2, partial (30%)
CHR16_JGVV13_78_T01	VIT_16s0013g01050	-1.27989	0.00347006	27.3.3	RNA.regulation of transcription.AP2_EREBP, APETALA2_Ethylene-responsive element binding protein family	similar to UP|Q32W74_CAPAN (Q32W74) Ethylene responsive element binding protein C2, partial (30%)
CHR16_JGVV13_77_T01	VIT_16s0013g01030	-1.22585	0.00526615	27.3.3	RNA.regulation of transcription.AP2_EREBP, APETALA2_Ethylene-responsive element binding protein family	similar to UP|Q32W74_CAPAN (Q32W74) Ethylene responsive element binding protein C2, partial (30%)
CHR16_JGVV13_74_T01	VIT_16s0013g00980	-1.40642	0.00828631	27.3.3	RNA.regulation of transcription.AP2_EREBP, APETALA2_Ethylene-responsive element binding protein family	similar to GB|BAA31525.1|3298498|AB013301 ethylene responsive element binding factor {Arabidopsis thaliana} (exp=-1; wgp=0; cg=0), partial (23%)				2.36165
CHR10_JGVV3_367_T01	VIT_10s0003g04100	-1.01446	0.00509553	27.3.4	RNA.regulation of transcription.ARF, Auxin Response Factor family	similar to UP|Q6L8U1_CUCSA (Q6L8U1) Auxin response factor 3, partial (12%)
CHR2_JGVV25_163_T01	VIT_02s0025g01740	-1.63571	0.00605038	27.3.4	RNA.regulation of transcription.ARF, Auxin Response Factor family	similar to GB|CAB71113.1|6850874|ATF15G16 auxin response factor-like protein {Arabidopsis thaliana} (exp=0; wgp=1; cg=0), partial (30%)
CHR6_JGVV4_495_T01	VIT_06s0004g03130	-2.0363	0.0101308	27.3.4	RNA.regulation of transcription.ARF, Auxin Response Factor family	similar to UP|Q2LAI9_LYCES (Q2LAI9) Auxin response factor 4, partial (13%)
CHR4_JGVV79_15_T01	VIT_04s0079g00200	-1.15488	0.00617046	27.3.4	RNA.regulation of transcription.ARF, Auxin Response Factor family	similar to UP|Q5IRX9_ARATH (Q5IRX9) ARF6, partial (12%)				2.75173
CHR1_JGVV244_12_T01	VIT_01s0244g00130	2.03089	0.00344729	27.3.6	RNA.regulation of transcription.bHLH,Basic Helix-Loop-Helix family	homologue to UP|Q2HUL6_MEDTR (Q2HUL6) Helix-loop-helix DNA-binding, partial (45%)
CHR10_JGVV3_107_T01	VIT_10s0003g01170	-1.19919	0.0170245	27.3.6	RNA.regulation of transcription.bHLH,Basic Helix-Loop-Helix family	weakly similar to UP|Q6ZA99_ORYSA (Q6ZA99) DNA-binding protein-like, partial (23%)
CHR11_JGVV16_175_T01	VIT_11s0016g02070	-1.4762	0.00226788	27.3.6	RNA.regulation of transcription.bHLH,Basic Helix-Loop-Helix family
CHR13_JGVV64_52_T01	VIT_13s0064g01290	-1.25817	0.0154873	27.3.6	RNA.regulation of transcription.bHLH,Basic Helix-Loop-Helix family	similar to UP|Q8S490_ORYSA (Q8S490) Transcription factor RAU1 (Fragment), partial (65%)
CHR13_JGVV67_168_T01	VIT_13s0067g01350	-1.09633	0.0112849	27.3.6	RNA.regulation of transcription.bHLH,Basic Helix-Loop-Helix family	similar to UP|Q8S9M5_ARATH (Q8S9M5) At2g41130/T3K9.10, partial (52%)
CHR14_JGVV81_9_T01	VIT_14s0081g00720	-1.40542	0.00129447	27.3.6	RNA.regulation of transcription.bHLH,Basic Helix-Loop-Helix family
CHR5_JGVV20_450_T01	VIT_05s0020g04780	-1.21779	0.00733081	27.3.6	RNA.regulation of transcription.bHLH,Basic Helix-Loop-Helix family
CHR14_JGVV83_56_T01	VIT_14s0083g00640	-1.67029	0.0308327	27.3.7	RNA.regulation of transcription.C2C2(Zn) CO-like, Constans-like zinc finger family	similar to UP|Q6R3R2_POPDE (Q6R3R2) CONSTANS-like protein CO1, partial (44%)
CHR1_JGVV11_308_T01	VIT_01s0011g03520	-1.33225	0.00317023	27.3.7	RNA.regulation of transcription.C2C2(Zn) CO-like, Constans-like zinc finger family	homologue to UP|COL6_ARATH (Q8LG76) Zinc finger protein CONSTANS-LIKE 6, partial (13%)
CHR14_JGVV68_132_T01	VIT_14s0068g01380	-1.19858	0.0138623	27.3.7	RNA.regulation of transcription.C2C2(Zn) CO-like, Constans-like zinc finger family	weakly similar to UP|Q3EBE4_ARATH (Q3EBE4) Protein At2g47890, partial (45%)
CHR17_JGVV0_188_T01	VIT_17s0000g08290	-1.31282	0.00129308	27.3.8	RNA.regulation of transcription.C2C2(Zn) DOF zinc finger family	homologue to UP|Q43575_TOBAC (Q43575) Zn finger protein (Fragment), partial (73%)
CHR10_JGVV3_4_T01	VIT_10s0003g00040	-2.00191	0.00543783	27.3.8	RNA.regulation of transcription.C2C2(Zn) DOF zinc finger family
CHR6_JGVV4_466_T01	VIT_06s0004g03420	1.04778	0.0171655	27.3.8	RNA.regulation of transcription.C2C2(Zn) DOF zinc finger family
CHRUN_JGVV253_6_T01	VIT_00s0253g00060	-1.85576	0.016251	27.3.8	RNA.regulation of transcription.C2C2(Zn) DOF zinc finger family
CHR4_JGVV8_118_T01	VIT_04s0008g01290	-2.85834	0.000535669	27.3.9	RNA.regulation of transcription.C2C2(Zn) GATA transcription factor family	homologue to UP|GAT24_ARATH (Q5HZ36) GATA transcription factor 24, partial (16%)
CHR15_JGVV48_231_T01	VIT_15s0048g00550	-2.33931	0.00155221	27.3.10	RNA.regulation of transcription.C2C2(Zn) YABBY family	similar to UP|Q6SS00_ANTMA (Q6SS00) YABBY-like transcription factor GRAMINIFOLIA, partial (98%)
CHR2_JGVV154_6_T01	VIT_02s0154g00070	-1.73869	0.00110862	27.3.10	RNA.regulation of transcription.C2C2(Zn) YABBY family	homologue to UP|Q6SS00_ANTMA (Q6SS00) YABBY-like transcription factor GRAMINIFOLIA, partial (31%)
CHR1_JGVV11_48_T01	VIT_01s0011g06200	-1.19248	0.00157876	27.3.11	RNA.regulation of transcription.C2H2 zinc finger family	homologue to UP|ZFP4_ARATH (Q39263) Zinc finger protein 4, partial (27%)
CHR5_JGVV77_112_T01	VIT_05s0077g01390	-1.38349	0.0194293	27.3.11	RNA.regulation of transcription.C2H2 zinc finger family	similar to RF|NP_177003.1|15221378|NM_105507 transcription factor {Arabidopsis thaliana} (exp=-1; wgp=0; cg=0), partial (16%)
CHR11_JGVV52_70_T01	VIT_11s0052g01120	-1.20338	0.0142095	27.3.11	RNA.regulation of transcription.C2H2 zinc finger family	homologue to UP|ZFP4_ARATH (Q39263) Zinc finger protein 4, partial (27%)
CHR8_JGVV32_94_T01	VIT_08s0032g01190	-1.13716	0.0165202	27.3.14	RNA.regulation of transcription.CCAAT box binding factor family, HAP2	similar to GB|AAF19754.1|6634774|F26G16 Contains similarity to gb|Y13720 Hap2a transcription factor from {Arabidopsis thaliana} (exp=0; wgp=1; cg=0), partial (51%)
CHR8_JGVV7_257_T01	VIT_08s0007g06310	-1.38349	0.00553299	27.3.20	RNA.regulation of transcription.G2-like transcription factor family, GARP
CHR12_JGVV28_287_T01	VIT_12s0028g00980	1.03127	0.00804857	27.3.20	RNA.regulation of transcription.G2-like transcription factor family, GARP
CHR12_JGVV28_87_T01	VIT_12s0028g03100	-2.44974	0.000321382	27.3.20	RNA.regulation of transcription.G2-like transcription factor family, GARP
CHR13_JGVV19_333_T01	VIT_13s0019g01710	-1.59219	0.00245109	27.3.21	RNA.regulation of transcription.GRAS transcription factor family	similar to RF|NP_181301.1|15224338|NM_129321 transcription factor {Arabidopsis thaliana} (exp=-1; wgp=0; cg=0), partial (34%)
CHR4_JGVV23_236_T01	VIT_04s0023g01330	-3.23612	0.00082048	27.3.22	RNA.regulation of transcription.HB,Homeobox transcription factor family	weakly similar to UP|Q43427_DAUCA (Q43427) DNA-binding protein, partial (78%)
CHR1_JGVV26_74_T01	VIT_01s0026g01950	-2.63264	0.00120667	27.3.22	RNA.regulation of transcription.HB,Homeobox transcription factor family	similar to UP|Q39941_HELAN (Q39941) HAHB-1, partial (57%)
CHR1_JGVV11_175_T01	VIT_01s0011g04870	1.02369	0.00385097	27.3.22	RNA.regulation of transcription.HB,Homeobox transcription factor family
CHR18_JGVV1_683_T01	VIT_18s0001g10160	-1.10013	0.00725814	27.3.22	RNA.regulation of transcription.HB,Homeobox transcription factor family	homologue to UP|WOX4_ARATH (Q6X7J9) WUSCHEL-related homeobox 4, partial (41%)
CHR8_JGVV7_223_T01	VIT_08s0007g06670	-1.69731	0.003089	27.3.22	RNA.regulation of transcription.HB,Homeobox transcription factor family
CHR2_JGVV25_18_T01	VIT_02s0025g00200	-1.19528	0.0217197	27.3.22	RNA.regulation of transcription.HB,Homeobox transcription factor family	homologue to UP|Q8LLE1_SOLTU (Q8LLE1) BEL1-related homeotic protein 14 (Fragment), partial (39%)
CHR18_JGVV122_28_T01	VIT_18s0122g01140	-1.84922	0.000723454	27.3.22	RNA.regulation of transcription.HB,Homeobox transcription factor family	similar to UP|Q6S3E0_9ROSI (Q6S3E0) Homeodomain protein HB2 (Fragment), partial (60%)
CHR2_JGVV25_238_T01	VIT_02s0025g02590	-2.00063	0.000779465	27.3.22	RNA.regulation of transcription.HB,Homeobox transcription factor family	weakly similar to UP|Q9M276_ARATH (Q9M276) Homeobox-leucine zipper protein ATHB-12, partial (38%)				3.00207
CHR18_JGVV41_46_T01	VIT_18s0041g01880	2.4732	0.00432998	27.3.24	RNA.regulation of transcription.MADS box transcription factor family	UP|Q8LLQ9_VITVI (Q8LLQ9) MADS-box protein 5, complete
CHR11_JGVV16_242_T01	VIT_11s0016g02780	-1.15059	0.00572709	27.3.25	RNA.regulation of transcription.MYB domain transcription factor family
CHR14_JGVV6_93_T01	VIT_14s0006g01620	-1.51033	0.00728239	27.3.25	RNA.regulation of transcription.MYB domain transcription factor family
CHR7_JGVV5_240_T01	VIT_07s0005g02480	-1.73452	0.04613	27.3.25	RNA.regulation of transcription.MYB domain transcription factor family	similar to UP|Q20WW6_RHOPA (Q20WW6) DNA polymerase III, subunits gamma and tau , partial (3%)
CHR17_JGVV0_610_T01	VIT_17s0000g03560	-1.95511	0.0024223	27.3.25	RNA.regulation of transcription.MYB domain transcription factor family
CHR16_JGVV50_245_T01	VIT_16s0050g00070	1.11419	0.0328455	27.3.25	RNA.regulation of transcription.MYB domain transcription factor family
CHR14_JGVV60_231_T01	VIT_14s0060g00240	3.05697	0.00226039	27.3.25	RNA.regulation of transcription.MYB domain transcription factor family	similar to GP|28628949|gb|AAO49411.1 MYB2 {Dendrobium sp. XMW-2002-2}, partial (36%)
CHR10_JGVV116_21_T01	VIT_10s0116g00500	-1.51939	0.00542212	27.3.25	RNA.regulation of transcription.MYB domain transcription factor family	similar to GB|AAS09991.1|41618962|AY519521 MYB transcription factor {Arabidopsis thaliana} (exp=-1; wgp=0; cg=0), partial (40%)
CHR3_JGVV63_245_T01	VIT_03s0063g02620	-3.44642	0.000685859	27.3.26	RNA.regulation of transcription.MYB-related transcription factor family	similar to UP|Q58FS3_ANTMA (Q58FS3) RADIALIS, partial (81%)
CHR12_JGVV28_292_T01	VIT_12s0028g00860	-1.28457	0.00513302	27.3.27	RNA.regulation of transcription.NAC domain transcription factor family	homologue to GB|AAD22369.1|4544462|AC006580 NAM (no apical meristem)-like protein {Arabidopsis thaliana} (exp=0; wgp=1; cg=0), partial (50%)
CHR6_JGVV4_772_T01	VIT_06s0004g00020	-1.16218	0.00973865	27.3.27	RNA.regulation of transcription.NAC domain transcription factor family	similar to UP|Q2Z1Y1_PRUMU (Q2Z1Y1) NAC family protein, partial (82%)
CHR3_JGVV38_131_T01	VIT_03s0038g03410	-1.37334	0.00553299	27.3.27	RNA.regulation of transcription.NAC domain transcription factor family	homologue to UP|Q9ZVP8_ARATH (Q9ZVP8) NAM (No apical meristem)-like protein, partial (37%)
CHR4_JGVV44_51_T01	VIT_04s0044g01500	-1.19374	0.0171944	27.3.27	RNA.regulation of transcription.NAC domain transcription factor family
CHR1_JGVV26_6_T01	VIT_01s0026g02710	-1.01335	0.00164851	27.3.27	RNA.regulation of transcription.NAC domain transcription factor family
CHR7_JGVV5_340_T01	VIT_07s0005g03610	1.85746	0.00299665	27.3.27	RNA.regulation of transcription.NAC domain transcription factor family	similar to UP|Q93XA7_PHAVU (Q93XA7) NAC domain protein NAC1, partial (70%)
CHR14_JGVV68_170_T01	VIT_14s0068g01780	1.26496	0.0103208	27.3.28	RNA.regulation of transcription.SBP,Squamosa promoter binding protein family	similar to UP|Q5Z818_ORYSA (Q5Z818) Squamosa promoter binding protein 2-like, partial (30%)
CHR17_JGVV0_478_T01	VIT_17s0000g05020	-1.20924	0.0143159	27.3.28	RNA.regulation of transcription.SBP,Squamosa promoter binding protein family	similar to UP|Q5Z818_ORYSA (Q5Z818) Squamosa promoter binding protein 2-like, partial (30%)
CHR1_JGVV11_617_T01	VIT_01s0011g00130	-1.04277	0.0119894	27.3.28	RNA.regulation of transcription.SBP,Squamosa promoter binding protein family	similar to UP|Q5Z818_ORYSA (Q5Z818) Squamosa promoter binding protein 2-like, partial (30%)
CHR1_JGVV26_53_T01	VIT_01s0026g02200	-2.51744	0.000590016	27.3.29	RNA.regulation of transcription.TCP transcription factor family	homologue to UP|Q70I19_ANTMA (Q70I19) TCP-domain protein, partial (33%)
CHR17_JGVV0_386_T01	VIT_17s0000g06020	-1.5193	0.00142375	27.3.29	RNA.regulation of transcription.TCP transcription factor family	homologue to UP|Q70I19_ANTMA (Q70I19) TCP-domain protein, partial (33%)
CHR10_JGVV3_349_T01	VIT_10s0003g03910	-1.07431	0.0128814	27.3.29	RNA.regulation of transcription.TCP transcription factor family
CHR12_JGVV28_144_T01	VIT_12s0028g02520	-2.7891	0.00183454	27.3.29	RNA.regulation of transcription.TCP transcription factor family	similar to UP|Q6XX20_ANTMA (Q6XX20) Mutant cincinnata, partial (31%)
CHR10_JGVV3_255_T01	VIT_10s0003g02810	-1.46205	0.00421597	27.3.32	RNA.regulation of transcription.WRKY domain transcription factor family
CHR14_JGVV81_24_T01	VIT_14s0081g00560	-1.22143	0.00822551	27.3.32	RNA.regulation of transcription.WRKY domain transcription factor family	similar to UP|Q2QMN4_ORYSA (Q2QMN4) WRKY transcription factor 1, partial (36%)				2.53457
CHR3_JGVV38_31_T01	VIT_03s0038g04450	1.82368	0.000565796	27.3.35	RNA.regulation of transcription.bZIP transcription factor family	similar to UP|Q8GTZ1_CAPCH (Q8GTZ1) BZIP transcription factor, partial (64%)
CHR15_JGVV48_205_T01	VIT_15s0048g00840	1.42536	0.0016688	27.3.37	RNA.regulation of transcription.AS2,Lateral Organ Boundaries Gene Family
CHR13_JGVV19_146_T01	VIT_13s0019g03780	2.89196	0.000734759	27.3.37	RNA.regulation of transcription.AS2,Lateral Organ Boundaries Gene Family	similar to UP|LBD4_ARATH (Q9SHE9) LOB domain protein 4, partial (71%)
CHR15_JGVV46_307_T01	VIT_15s0046g00230	-2.08274	0.00113877	27.3.37	RNA.regulation of transcription.AS2,Lateral Organ Boundaries Gene Family	weakly similar to UP|Q4VPE8_LOTJA (Q4VPE8) Lateral organ boundaries-like 3 (Fragment), partial (47%)
CHR1_JGVV11_306_T01	VIT_01s0011g03540	1.7866	0.00382097	27.3.37	RNA.regulation of transcription.AS2,Lateral Organ Boundaries Gene Family	similar to UP|Q7XYW2_BRANA (Q7XYW2) Seed specific protein Bn15D17A, partial (48%)
CHR1_JGVV11_307_T01	VIT_01s0011g03530	1.03009	0.0133902	27.3.37	RNA.regulation of transcription.AS2,Lateral Organ Boundaries Gene Family	similar to UP|Q7XYW2_BRANA (Q7XYW2) Seed specific protein Bn15D17A, partial (48%)
CHR15_JGVV46_306_T01	VIT_15s0046g00240	-1.688	0.000723454	27.3.37	RNA.regulation of transcription.AS2,Lateral Organ Boundaries Gene Family	weakly similar to UP|Q4VPE8_LOTJA (Q4VPE8) Lateral organ boundaries-like 3 (Fragment), partial (47%)
CHR6_JGVV4_475_T01	VIT_06s0004g03330	-1.03454	0.00214274	27.3.37	RNA.regulation of transcription.AS2,Lateral Organ Boundaries Gene Family	similar to UP|LBD4_ARATH (Q9SHE9) LOB domain protein 4, partial (71%)
CHR4_JGVV44_50_T01	VIT_04s0044g01510	-1.18689	0.00561673	27.3.55	RNA.regulation of transcription.HDA	similar to UP|Q941D6_ARATH (Q941D6) AT4g33470/F17M5_230, partial (37%)
CHR6_JGVV4_398_T01	VIT_06s0004g04170	1.44901	0.00560793	27.3.59	RNA.regulation of transcription.Methyl binding domain proteins
CHR18_JGVV1_44_T01	VIT_18s0001g00660	-1.57024	0.00602782	27.3.62	RNA.regulation of transcription.Nucleosome_chromatin assembly factor group	weakly similar to RF|NP_175961.1|15222755|NM_104441 transcription factor {Arabidopsis thaliana} (exp=-1; wgp=0; cg=0), partial (19%)
CHR2_JGVV12_184_T01	VIT_02s0012g00880	1.61519	0.0189101	27.3.67	RNA.regulation of transcription.putative transcription regulator	similar to UP|Q6ZFU2_ORYSA (Q6ZFU2) DNA-binding protein-like, partial (46%)
CHR13_JGVV19_340_T01	VIT_13s0019g01610	-1.1765	0.00133309	27.3.67	RNA.regulation of transcription.putative transcription regulator	weakly similar to PIR|D86271|D86271 protein F16A14.2 [imported] - Arabidopsis thaliana, partial (16%)
CHR12_JGVV57_108_T01	VIT_12s0057g01250	-1.09736	0.00733081	27.3.69	RNA.regulation of transcription.SET-domain transcriptional regulator family
CHR18_JGVV117_24_T01	VIT_18s0117g00270	1.04992	0.0157824	27.3.80	RNA.regulation of transcription.zf-HD	similar to RF|NP_197025.1|15242243|NM_121525 transcription factor {Arabidopsis thaliana} (exp=-1; wgp=0; cg=0), partial (19%)
CHR18_JGVV1_402_T01	VIT_18s0001g07140	-1.30075	0.00314196	27.3.80	RNA.regulation of transcription.zf-HD
CHR10_JGVV3_366_T01	VIT_10s0003g04090	-1.57797	0.00585754	27.3.99	RNA.regulation of transcription.unclassified
CHR14_JGVV66_172_T01	VIT_14s0066g01880	1.50707	0.000686612	27.3.99	RNA.regulation of transcription.unclassified
CHR8_JGVV7_624_T01	VIT_08s0007g02440	-1.69528	0.0364396	27.3.99	RNA.regulation of transcription.unclassified
CHR11_JGVV16_442_T01	VIT_11s0016g04930	-2.14142	0.000741255	27.3.99	RNA.regulation of transcription.unclassified	similar to UP|Q3S345_GOSHI (Q3S345) Zinc finger protein-like protein, partial (88%)
CHR7_JGVV31_262_T01	VIT_07s0031g02900	1.16244	0.0280585	27.3.99	RNA.regulation of transcription.unclassified	similar to GB|AAB60729.1|2160166|F21M12 {Arabidopsis thaliana} (exp=0; wgp=1; cg=0), partial (70%)
CHR2_JGVV12_174_T01	VIT_02s0012g00990	-2.9698	0.00349955	27.3.99	RNA.regulation of transcription.unclassified	homologue to UP|Q93ZB1_ARATH (Q93ZB1) At1g32540/T9G5_1 (LSD1-like), partial (40%)
CHR18_JGVV1_324_T01	VIT_18s0001g05840	-1.20294	0.00419592	27.4	RNA.RNA binding
CHR15_JGVV48_35_T01	VIT_15s0048g02630	1.37607	0.00989894	27.4	RNA.RNA binding
CHR5_JGVV51_71_T01	VIT_05s0051g00930	1.21817	0.00560793	28.1	DNA.synthesis_chromatin structure
CHR1_JGVV10_190_T01	VIT_01s0010g02590	1.17361	0.0405615	28.1	DNA.synthesis_chromatin structure	homologue to UP|Q93VJ8_ARATH (Q93VJ8) AT5g11200/F2I11_90 (AT5g11170/F2I11_60), partial (53%)
CHR5_GSVIVT00038286001_T01	VIT_05s0094g01680	1.08986	0.00137091	28.1	DNA.synthesis_chromatin structure	weakly similar to UP|Q9SU12_ARATH (Q9SU12) Adenine DNA glycosylase like protein, partial (20%)
CHR16_JGVV50_45_T01	VIT_16s0050g02330	-1.26549	0.0312462	28.1	DNA.synthesis_chromatin structure	similar to UP|Q9FGV0_ARATH (Q9FGV0) Gb|AAD48967.1, partial (12%)
CHR1_JGVV11_293_T01	VIT_01s0011g03670	1.68569	0.000604543	28.1	DNA.synthesis_chromatin structure	similar to UP|Q9ZR88_ZINEL (Q9ZR88) Bifunctional nuclease (Fragment), partial (78%)
CHR1_JGVV150_39_T01	VIT_01s0150g00390	1.51867	0.0151419	28.1	DNA.synthesis_chromatin structure
CHR7_JGVV31_41_T01	VIT_07s0031g00470	1.83099	0.00217208	28.1	DNA.synthesis_chromatin structure	similar to SP|O48653|DPOLA_ORYSA DNA polymerase alpha catalytic subunit . {Oryza sativa} (exp=-1; wgp=-1; cg=-1) , partial (11%)
CHR7_JGVV104_78_T01	VIT_07s0104g01000	1.22921	0.0205503	28.1.3	DNA.synthesis_chromatin structure.histone	homologue to UP|H2A_CICAR (O65759) Histone H2A, complete
CHR6_GSVIVT00025485001_T01	VIT_06s0004g00300	-1.06767	0.00649275	28.2	DNA.repair	similar to UP|Q708X5_CICAR (Q708X5) Leucine rich repeat protein precursor, partial (69%)
CHRUN_JGVV2558_1_T01	VIT_00s2558g00010	1.02216	0.0415224	29.1.22	protein.aa activation.asparagine-tRNA ligase
CHR10_JGVV3_99_T01	VIT_10s0003g01080	-1.03138	0.00245109	29.2.1.1	protein.synthesis.ribosomal protein.prokaryotic	similar to UP|RK34_SPIOL (P82244) 50S ribosomal protein L34, chloroplast precursor, partial (63%)
CHR1_JGVV11_301_T01	VIT_01s0011g03590	-1.09269	0.00161633	29.2.1.1	protein.synthesis.ribosomal protein.prokaryotic	similar to UP|RK15_ARATH (P25873) 50S ribosomal protein L15, chloroplast precursor (CL15), partial (70%)
CHR10_JGVV116_27_T01	VIT_10s0116g00570	2.61949	0.000321382	29.3.1	protein.targeting.nucleus	similar to UP|Q9LPY0_ARATH (Q9LPY0) T23J18.22, partial (22%)
CHR6_JGVV80_93_T01	VIT_06s0080g00260	-1.79927	0.0144713	29.4	protein.postranslational modification	similar to UP|Q9ZSV1_MAIZE (Q9ZSV1) Poly(ADP)-ribose polymerase , partial (12%)
CHR7_JGVV191_7_T01	VIT_07s0191g00070	-1.20873	0.00273559	29.4	protein.postranslational modification	similar to UP|SAPK1_ORYSA (Q75LR7) Serine/threonine-protein kinase SAPK1 (Osmotic stress/abscisic acid-activated protein kinase 1) , partial (91%)
CHRUN_JGVV710_2_T01	VIT_00s0710g00020	-1.20568	0.00151267	29.4	protein.postranslational modification	similar to UP|SAPK1_ORYSA (Q75LR7) Serine/threonine-protein kinase SAPK1 (Osmotic stress/abscisic acid-activated protein kinase 1) , partial (91%)
CHR7_JGVV31_195_T01	VIT_07s0031g02160	-2.21509	0.00161633	29.4	protein.postranslational modification	similar to UP|O82469_MESCR (O82469) Protein phosphatase-2C, partial (78%)
CHR5_JGVV49_114_T01	VIT_05s0049g01290	1.02513	0.0131561	29.4	protein.postranslational modification	similar to RF|NP_567808.1|18417190|NM_118982 catalytic/ protein phosphatase type 2C {Arabidopsis thaliana} (exp=-1; wgp=0; cg=0), partial (89%)
CHR6_JGVV4_441_T01	VIT_06s0004g03700	-1.45227	0.00161633	29.4	protein.postranslational modification	similar to UP|Q5DW43_PHAVU (Q5DW43) Phototropin, partial (32%)
CHR5_JGVV20_272_T01	VIT_05s0020g02910	1.39719	0.00398886	29.4	protein.postranslational modification	similar to UP|Q40541_TOBAC (Q40541) Protein kinase, partial (14%)
CHRUN_GSVIVT00002961001_T01	VIT_00s1002g00020	1.00845	0.0133723	29.4	protein.postranslational modification	similar to RF|NP_195303.2|22329194|NM_119744 ATP binding {Arabidopsis thaliana} (exp=-1; wgp=0; cg=0), partial (48%)
CHR6_JGVV4_673_T01	VIT_06s0004g01140	1.01107	0.00616475	29.4	protein.postranslational modification	weakly similar to GP|9757757|dbj|BAB08238.1 serine/threonine-protein kinase-like protein {Arabidopsis thaliana}, partial (29%)
CHR6_JGVV4_615_T01	VIT_06s0004g01780	1.33562	0.0100787	29.4	protein.postranslational modification	similar to RF|NP_564584.1|18403402|NM_103996 kinase {Arabidopsis thaliana} (exp=-1; wgp=0; cg=0), partial (45%)
CHR17_JGVV0_190_T01	VIT_17s0000g08240	-1.38808	0.00875378	29.4	protein.postranslational modification	similar to UP|Q9AWA6_ARAHY (Q9AWA6) Serine/threonine/tyrosine kinase, partial (91%)
CHR14_JGVV66_127_T01	VIT_14s0066g01400	-1.23894	0.00534418	29.4	protein.postranslational modification	similar to UP|O23334_ARATH (O23334) Kinase like protein, partial (84%)
CHR13_JGVV67_40_T01	VIT_13s0067g03230	1.05987	0.0065133	29.4	protein.postranslational modification
CHR14_JGVV36_87_T01	VIT_14s0036g00420	1.37813	0.0187686	29.4	protein.postranslational modification	weakly similar to UP|Q8GRZ5_SOYBN (Q8GRZ5) Phosphoenolpyruvate carboxylase kinase, partial (59%)
CHR16_JGVV98_30_T01	VIT_16s0098g01650	-1.13654	0.00373615	29.4	protein.postranslational modification	similar to UP|O82471_MESCR (O82471) Protein phosphatase-2C, partial (64%)
CHR16_PDVV148_31_T01	VIT_16s0148g00340	-1.23222	0.00493981	29.4.1.57	protein.postranslational modification.kinase.receptor like cytoplasmatic kinase VII	similar to GB|AAC53334.1|2367671|AF016583 Chk1 {Mus musculus} (exp=-1; wgp=0; cg=0), partial (6%)
CHR11_JGVV16_513_T01	VIT_11s0016g05720	-1.06219	0.0311149	29.4.1.57	protein.postranslational modification.kinase.receptor like cytoplasmatic kinase VII	weakly similar to UP|Q9LFP7_ARATH (Q9LFP7) Serine/threonine specific protein kinase-like, partial (23%)
CHR16_JGVV148_5_T01	VIT_16s0148g00060	-2.19789	0.00205035	29.4.1.57	protein.postranslational modification.kinase.receptor like cytoplasmatic kinase VII	similar to GB|AAC53334.1|2367671|AF016583 Chk1 {Mus musculus} (exp=-1; wgp=0; cg=0), partial (6%)
CHR16_JGVV148_7_T01	VIT_16s0148g00110	-1.03279	0.0087211	29.4.1.57	protein.postranslational modification.kinase.receptor like cytoplasmatic kinase VII	similar to GB|AAC53334.1|2367671|AF016583 Chk1 {Mus musculus} (exp=-1; wgp=0; cg=0), partial (6%)
CHR16_JGVV50_7_T01	VIT_16s0050g02720	-1.83914	0.00161653	29.4.1.57	protein.postranslational modification.kinase.receptor like cytoplasmatic kinase VII	similar to GB|AAC53334.1|2367671|AF016583 Chk1 {Mus musculus} (exp=-1; wgp=0; cg=0), partial (6%)
CHR18_JGVV1_112_T01	VIT_18s0001g01680	-1.02505	0.0140221	29.4.1.57	protein.postranslational modification.kinase.receptor like cytoplasmatic kinase VII	similar to UP|Q9M1Q2_ARATH (Q9M1Q2) Serine/threonine protein kinase-like protein (At3g62220), partial (94%)
CHR19_JGVV14_61_T01	VIT_19s0014g00710	-1.01285	0.00205035	29.4.1.57	protein.postranslational modification.kinase.receptor like cytoplasmatic kinase VII	similar to UP|Q9LPG0_ARATH (Q9LPG0) T3F20.24 protein, partial (24%)
CHR1_JGVV146_31_T01	VIT_01s0146g00350	-1.23883	0.00963257	29.4.1.57	protein.postranslational modification.kinase.receptor like cytoplasmatic kinase VII	homologue to UP|Q8GRK2_MEDTR (Q8GRK2) Somatic embryogenesis receptor kinase 1, partial (95%)
CHR16_JGVV98_175_T01	VIT_16s0098g00120	-1.16615	0.00273559	29.4.1.57	protein.postranslational modification.kinase.receptor like cytoplasmatic kinase VII	similar to GB|AAC53334.1|2367671|AF016583 Chk1 {Mus musculus} (exp=-1; wgp=0; cg=0), partial (6%)
CHR9_JGVV18_139_T01	VIT_09s0018g01900	-1.22243	0.0182913	29.4.1.57	protein.postranslational modification.kinase.receptor like cytoplasmatic kinase VII	homologue to UP|Q8GRK2_MEDTR (Q8GRK2) Somatic embryogenesis receptor kinase 1, partial (95%)
CHRUN_JGVV270_11_T01	VIT_00s0270g00130	-1.36596	0.00768412	29.4.1.57	protein.postranslational modification.kinase.receptor like cytoplasmatic kinase VII	similar to UP|Q9SGU0_ARATH (Q9SGU0) T6H22.8.1 protein, partial (29%)
CHR5_JGVV62_86_T01	VIT_05s0062g01070	-1.98173	0.0208936	29.4.1.57	protein.postranslational modification.kinase.receptor like cytoplasmatic kinase VII	homologue to UP|Q8GRK2_MEDTR (Q8GRK2) Somatic embryogenesis receptor kinase 1, partial (95%)
CHR4_JGVV43_13_T01	VIT_04s0043g00160	-1.08015	0.00598917	29.4.1.57	protein.postranslational modification.kinase.receptor like cytoplasmatic kinase VII	similar to GB|AAA32876.1|166888|ATHTMK protein kinase {Arabidopsis thaliana} (exp=-1; wgp=0; cg=0) , partial (51%)
CHR13_JGVV19_366_T01	VIT_13s0019g01080	-1.75495	0.00121149	29.4.1.57	protein.postranslational modification.kinase.receptor like cytoplasmatic kinase VII	similar to UP|Q9FM85_ARATH (Q9FM85) Protein kinase-like protein (At5g56460), partial (84%)
CHR8_JGVV7_590_T01	VIT_08s0007g02800	-1.07185	0.00553299	29.5	protein.degradation	weakly similar to UP|Q8S9J7_ARATH (Q8S9J7) AT5g65760/MPA24_11, partial (35%)
CHR3_JGVV88_82_T01	VIT_03s0088g00320	-1.47546	0.00273467	29.5	protein.degradation	similar to UP|Q3E9K8_ARATH (Q3E9K8) Protein At5g05740, partial (50%)
CHR8_JGVV40_270_T01	VIT_08s0040g00490	1.32953	0.0210825	29.5	protein.degradation	similar to UP|Q2HUG6_MEDTR (Q2HUG6) Peptidase C14, caspase catalytic subunit p20, partial (76%)
CHR6_JGVV61_64_T01	VIT_06s0061g00970	-3.13353	0.000779465	29.5	protein.degradation	similar to UP|Q93Z34_ARATH (Q93Z34) At2g24280/F27D4.19, partial (66%)
CHR11_JGVV16_264_T01	VIT_11s0016g03010	-1.62559	0.00242278	29.5	protein.degradation	similar to GB|CAB77592.1|7258376|ATT5N23 Peptidase-like protein {Arabidopsis thaliana} (exp=0; wgp=1; cg=0), partial (12%)
CHR13_JGVV19_253_T01	VIT_13s0019g02640	-1.28742	0.0280585	29.5.1	protein.degradation.subtilases	similar to UP|Q9ZTT3_SOYBN (Q9ZTT3) Subtilisin-like protease C1, partial (27%)
CHRUN_JGVV454_1_T01	VIT_00s0454g00010	-1.59455	0.0010365	29.5.1	protein.degradation.subtilases
CHR7_JGVV5_81_T01	VIT_07s0005g00830	1.63714	0.0100199	29.5.1	protein.degradation.subtilases	weakly similar to GB|CAA59963.1|757534|ATARA12 subtilisin-like protease {Arabidopsis thaliana} (exp=-1; wgp=0; cg=0), partial (16%)
CHR18_JGVV1_609_T01	VIT_18s0001g09360	-1.39563	0.00733081	29.5.1	protein.degradation.subtilases	similar to UP|P93204_LYCES (P93204) SBT1 protein (Subtilisin-like protease), partial (48%)
CHR12_JGVV57_128_T01	VIT_12s0057g01450	-1.16174	0.0016251	29.5.1	protein.degradation.subtilases	similar to UP|Q9LVJ1_ARATH (Q9LVJ1) Cucumisin-like serine protease; subtilisin-like protease (At3g14067), partial (68%)
CHR11_JGVV103_19_T01	VIT_11s0103g00550	-1.3232	0.0122644	29.5.1	protein.degradation.subtilases	similar to UP|Q4U4M3_ARAHY (Q4U4M3) Subtilisin-like protease (Fragment), partial (57%)
CHR17_JGVV0_61_T01	VIT_17s0000g09770	1.47603	0.00324519	29.5.3	protein.degradation.cysteine protease	similar to UP|CYSEP_RICCO (O65039) Vignain precursor (Cysteine endopeptidase) , partial (73%)
CHR19_JGVV90_73_T01	VIT_19s0090g00830	-2.10302	0.00601526	29.5.4	protein.degradation.aspartate protease	similar to UP|Q9FRW7_NEPAL (Q9FRW7) Aspartic proteinase 3, complete
CHR18_JGVV1_269_T01	VIT_18s0001g04790	-1.26766	0.00394792	29.5.4	protein.degradation.aspartate protease	similar to RF|NP_196570.1|15238055|NM_121046 pepsin A {Arabidopsis thaliana} (exp=-1; wgp=0; cg=0), partial (30%)
CHR5_JGVV77_34_T01	VIT_05s0077g00560	-1.71877	0.0115436	29.5.5	protein.degradation.serine protease
CHR4_JGVV23_291_T01	VIT_04s0023g00710	-1.35994	0.000685859	29.5.5	protein.degradation.serine protease	similar to UP|Q9M513_LYCES (Q9M513) Wound-inducible carboxypeptidase, partial (78%)
CHR3_JGVV88_87_T01	VIT_03s0088g00260	-1.67226	0.0105009	29.5.5	protein.degradation.serine protease	weakly similar to RF|NP_177474.1|15219435|NM_105990 SCPL4; catalytic/ serine carboxypeptidase {Arabidopsis thaliana} (exp=-1; wgp=0; cg=0), partial (31%)
CHR4_JGVV23_292_T01	VIT_04s0023g00700	-1.68971	0.00124784	29.5.5	protein.degradation.serine protease	similar to UP|Q9M513_LYCES (Q9M513) Wound-inducible carboxypeptidase, partial (78%)
CHR1_JGVV11_172_T01	VIT_01s0011g04900	-1.18543	0.003573	29.5.5	protein.degradation.serine protease
CHR16_JGVV98_68_T01	VIT_16s0098g01260	-1.91832	0.00316324	29.5.9	protein.degradation.AAA type	similar to RF|NP_194498.1|15234242|NM_118907 ATP binding {Arabidopsis thaliana} (exp=-1; wgp=0; cg=0), partial (71%)
CHR1_JGVV10_215_T01	VIT_01s0010g02880	-1.03027	0.00577647	29.5.9	protein.degradation.AAA type	similar to GB|AAM26687.1|20856863|AY102119 AT3g50930/F18B3_210 {Arabidopsis thaliana} (exp=-1; wgp=0; cg=0), partial (46%)
CHR14_JGVV66_195_T01	VIT_14s0066g02110	-1.04048	0.0231487	29.5.9	protein.degradation.AAA type	similar to UP|BCS1_SCHPO (Q9P6Q3) Probable mitochondrial chaperone BCS1 (BCS1-like protein), partial (6%)
CHR14_JGVV66_188_T01	VIT_14s0066g02040	-1.15377	0.0245828	29.5.9	protein.degradation.AAA type	similar to UP|BCS1_SCHPO (Q9P6Q3) Probable mitochondrial chaperone BCS1 (BCS1-like protein), partial (6%)
CHR6_JGVV9_125_T01	VIT_06s0009g02340	-1.32091	0.00317023	29.5.11	protein.degradation.ubiquitin	similar to GB|AAQ65103.1|34365583|BT010480 At2g26920 {Arabidopsis thaliana} (exp=-1; wgp=0; cg=0), partial (11%)
CHR1_JGVV10_159_T01	VIT_01s0010g02220	-1.27656	0.00797139	29.5.11.4.2	protein.degradation.ubiquitin.E3.RING	similar to GB|AAF97956.1|9743332|AC000103 F21J9.10 {Arabidopsis thaliana} (exp=0; wgp=1; cg=0), partial (61%)
CHR19_JGVV15_96_T01	VIT_19s0015g01000	-1.45198	0.000723454	29.5.11.4.2	protein.degradation.ubiquitin.E3.RING	similar to RF|NP_194388.1|15236782|NM_118792 protein binding {Arabidopsis thaliana} (exp=-1; wgp=0; cg=0), partial (22%)
CHR1_JGVV137_5_T01	VIT_01s0137g00780	-1.53193	0.00485697	29.5.11.4.2	protein.degradation.ubiquitin.E3.RING	similar to RF|NP_178507.1|15228108|NM_126459 protein binding {Arabidopsis thaliana} (exp=-1; wgp=0; cg=0), partial (45%)
CHR1_JGVV10_46_T01	VIT_01s0010g00710	-2.18955	0.00415527	29.5.11.4.2	protein.degradation.ubiquitin.E3.RING
CHR4_JGVV44_107_T01	VIT_04s0044g00870	1.52995	0.00309059	29.5.11.4.2	protein.degradation.ubiquitin.E3.RING
CHR8_JGVV7_835_T01	VIT_08s0007g00150	-1.25256	0.0139836	29.5.11.4.2	protein.degradation.ubiquitin.E3.RING
CHR4_JGVV43_57_T01	VIT_04s0043g00840	1.59466	0.00226039	29.5.11.4.2	protein.degradation.ubiquitin.E3.RING	similar to UP|Q3EBB0_ARATH (Q3EBB0) Protein At3g07360, partial (66%)
CHR3_JGVV63_17_T01	VIT_03s0063g00180	-1.75862	0.0279337	29.5.11.4.2	protein.degradation.ubiquitin.E3.RING	similar to RF|NP_566632.1|18402223|NM_112825 ubiquitin-protein ligase {Arabidopsis thaliana} (exp=-1; wgp=0; cg=0), partial (48%)
CHR18_JGVV1_70_T01	VIT_18s0001g01060	1.65787	0.00166734	29.5.11.4.2	protein.degradation.ubiquitin.E3.RING	weakly similar to RF|NP_850610.1|30685065|NM_180279 ubiquitin-protein ligase/ zinc ion binding {Arabidopsis thaliana} (exp=-1; wgp=0; cg=0), partial (12%)
CHR11_GSVIVT00029277001_T01	VIT_11s0052g00360	1.64559	0.0474882	29.5.11.4.2	protein.degradation.ubiquitin.E3.RING	weakly similar to UP|ATL1B_ARATH (Q9LM69) RING-H2 finger protein ATL1B, partial (31%)
CHR14_JGVV60_21_T01	VIT_14s0060g02430	-1.14577	0.0072981	29.5.11.4.2	protein.degradation.ubiquitin.E3.RING
CHR1_JGVV137_37_T01	VIT_01s0137g00460	1.42445	0.00417262	29.5.11.4.2	protein.degradation.ubiquitin.E3.RING	similar to UP|Q5N6Z8_ORYSA (Q5N6Z8) Copine III-like, partial (28%)
CHR12_JGVV57_116_T01	VIT_12s0057g01330	1.48519	0.00607088	29.5.11.4.2	protein.degradation.ubiquitin.E3.RING	similar to RF|NP_178507.1|15228108|NM_126459 protein binding {Arabidopsis thaliana} (exp=-1; wgp=0; cg=0), partial (45%)
CHR15_JGVV45_25_T01	VIT_15s0045g00330	1.35805	0.00291989	29.5.11.4.2	protein.degradation.ubiquitin.E3.RING	similar to UP|ATL1O_ARATH (Q8LFY8) RING-H2 finger protein ATL1O (RING-H2 finger protein ATL11), partial (20%)
CHR7_JGVV129_97_T01	VIT_07s0129g01000	1.03383	0.0285661	29.5.11.4.3.2	protein.degradation.ubiquitin.E3.SCF.FBOX	similar to UP|GID2_ARATH (Q9STX3) F-box protein GID2 (Protein SLEEPY1), partial (72%)
CHR18_JGVV1_915_T01	VIT_18s0001g12660	-1.06324	0.00398435	29.5.11.4.3.2	protein.degradation.ubiquitin.E3.SCF.FBOX	similar to UP|Q9M3H9_CICAR (Q9M3H9) Tubby-like protein, partial (78%)
CHR17_JGVV0_59_T01	VIT_17s0000g09790	-3.12377	0.000321382	29.5.11.4.5.2	protein.degradation.ubiquitin.E3.BTB_POZ Cullin3.BTB_POZ	similar to RF|NP_201121.1|15242656|NM_125711 protein binding {Arabidopsis thaliana} (exp=-1; wgp=0; cg=0), partial (72%)
CHR1_JGVV11_547_T01	VIT_01s0011g00930	-3.60804	0.000614381	29.6	protein.folding	similar to GB|CAD35362.1|21535744|ATH490171 FK506 binding protein 1 {Arabidopsis thaliana} (exp=-1; wgp=0; cg=0), partial (62%)
CHR1_JGVV10_58_T01	VIT_01s0010g00920	-1.15195	0.00161633	29.6	protein.folding	homologue to UP|P93570_SOLTU (P93570) Chaperonin-60 beta subunit precursor, partial (97%)
CHR17_JGVV0_701_T01	VIT_17s0000g02530	-1.30769	0.00192998	29.6	protein.folding	similar to RF|NP_564048.1|18394580|NM_101677 FK506 binding {Arabidopsis thaliana} (exp=-1; wgp=0; cg=0), partial (71%)
CHR18_JGVV122_39_T01	VIT_18s0122g00990	-1.04433	0.0280585	30.1	signalling.in sugar and nutrient physiology	similar to UP|GLR36_ARATH (Q84W41) Glutamate receptor 3.6 precursor (Ligand-gated ion channel 3.6), partial (20%)
CHR3_JGVV17_67_T01	VIT_03s0017g01210	-1.06313	0.00744069	30.1	signalling.in sugar and nutrient physiology	similar to GB|AAL15369.1|16323270|AY057739 AT5g64260/MSJ1_10 {Arabidopsis thaliana} (exp=-1; wgp=0; cg=0), partial (84%)
CHR7_JGVV31_196_T01	VIT_07s0031g02170	-1.11677	0.0160807	30.1	signalling.in sugar and nutrient physiology	similar to UP|GLR36_ARATH (Q84W41) Glutamate receptor 3.6 precursor (Ligand-gated ion channel 3.6), partial (20%)
CHR19_JGVV14_153_T01	VIT_19s0014g01770	2.11153	0.00715259	30.1	signalling.in sugar and nutrient physiology	similar to GP|30013669|gb|AAP03877.1 Avr9/Cf-9 rapidly elicited protein 141 {Nicotiana tabacum}, partial (2%)
CHR4_JGVV8_111_T01	VIT_04s0008g01220	1.21395	0.00349955	30.2.3	signalling.receptor kinases.leucine rich repeat III	similar to RF|NP_181196.1|15227998|NM_129213 ATP binding {Arabidopsis thaliana} (exp=-1; wgp=0; cg=0), partial (49%)
CHR8_JGVV7_263_T01	VIT_08s0007g06250	-1.27877	0.0131008	30.2.5	signalling.receptor kinases.leucine rich repeat V
CHR8_JGVV56_109_T01	VIT_08s0056g01290	-1.08745	0.0148865	30.2.6	signalling.receptor kinases.leucine rich repeat VI	similar to UP|Q2HVC0_MEDTR (Q2HVC0) Protein kinase, partial (12%)
CHR10_JGVV3_174_T01	VIT_10s0003g01920	-1.52184	0.00370125	30.2.8.2	signalling.receptor kinases.leucine rich repeat VIII.2	weakly similar to UP|Q6EQG8_ORYSA (Q6EQG8) Leucine-rich repeat family protein /protein kinase family protein-like, partial (16%)
CHR10_JGVV3_172_T01	VIT_10s0003g01890	1.39607	0.00597066	30.2.8.2	signalling.receptor kinases.leucine rich repeat VIII.2	weakly similar to UP|O22579_ARATH (O22579) Receptor-like serine/threonine kinase, partial (19%)
CHR10_JGVV3_177_T01	VIT_10s0003g01960	-1.2821	0.00728764	30.2.8.2	signalling.receptor kinases.leucine rich repeat VIII.2	weakly similar to UP|Q6EQG8_ORYSA (Q6EQG8) Leucine-rich repeat family protein /protein kinase family protein-like, partial (16%)
CHR4_JGVV8_32_T01	VIT_04s0008g00420	-1.14671	0.018906	30.2.11	signalling.receptor kinases.leucine rich repeat XI
CHR4_JGVV8_34_T01	VIT_04s0008g00440	-1.33703	0.00375132	30.2.11	signalling.receptor kinases.leucine rich repeat XI
CHR8_JGVV7_54_T01	VIT_08s0007g08450	-1.29559	0.0320501	30.2.11	signalling.receptor kinases.leucine rich repeat XI	weakly similar to UP|Q9FGL5_ARATH (Q9FGL5) Receptor protein kinase, partial (25%)
CHR16_JGVV50_77_T01	VIT_16s0050g01950	-2.15947	0.000378	30.2.12	signalling.receptor kinases.leucine rich repeat XII
CHR17_GSVIVT00008440001_T01	VIT_17s0000g02330	1.14764	0.0111638	30.2.12	signalling.receptor kinases.leucine rich repeat XII	weakly similar to UP|Q9ZTK0_LYCES (Q9ZTK0) Hcr2-0A, partial (22%)
CHR14_JGVV68_2_T01	VIT_14s0068g00030	-1.095	0.043694	30.2.16	signalling.receptor kinases.Catharanthus roseus-like RLK1
CHR1_JGVV127_72_T01	VIT_01s0127g00130	-1.02563	0.00251904	30.2.17	signalling.receptor kinases.DUF 26	weakly similar to UP|Q9LMB9_ARATH (Q9LMB9) F14D16.24, partial (6%)
CHRUN_JGVV366_1_T01	VIT_00s0366g00020	-1.14459	0.002296	30.2.17	signalling.receptor kinases.DUF 26	similar to GP|13506747|gb|AAK28316.1 receptor-like protein kinase 5 {Arabidopsis thaliana}, partial (20%)
CHR17_JGVV0_149_T01	VIT_17s0000g08720	-1.07751	0.0040919	30.2.17	signalling.receptor kinases.DUF 26
CHR1_JGVV26_121_T01	VIT_01s0026g01420	-1.34781	0.00333233	30.2.20	signalling.receptor kinases.wheat LRK10 like
CHR16_JGVV148_6_T01	VIT_16s0148g00070	-2.01648	0.0024085	30.2.20	signalling.receptor kinases.wheat LRK10 like	weakly similar to UP|Q38925_ARATH (Q38925) Receptor serine/threonine kinase PR5K, partial (9%)
CHRUN_JGVV347_5_T01	VIT_00s0347g00050	-1.11558	0.00304947	30.2.24	signalling.receptor kinases.S-locus glycoprotein like
CHRUN_JGVV347_8_T01	VIT_00s0347g00080	-1.11108	0.00695548	30.2.24	signalling.receptor kinases.S-locus glycoprotein like	similar to UP|O81906_ARATH (O81906) Serine/threonine kinase-like protein, partial (20%)
CHRUN_JGVV540_2_T01	VIT_00s0540g00020	-1.16398	0.00407809	30.2.24	signalling.receptor kinases.S-locus glycoprotein like	similar to UP|Q9ZT07_ARATH (Q9ZT07) Receptor-like protein kinase, partial (19%)
CHRUN_JGVV456_2_T01	VIT_00s0456g00020	1.0747	0.00421597	30.2.24	signalling.receptor kinases.S-locus glycoprotein like	weakly similar to UP|Q9ZT07_ARATH (Q9ZT07) Receptor-like protein kinase, partial (15%)
CHR19_JGVV15_195_T01	VIT_19s0015g02420	-1.02582	0.00951252	30.2.24	signalling.receptor kinases.S-locus glycoprotein like	similar to UP|O81906_ARATH (O81906) Serine/threonine kinase-like protein, partial (20%)
CHR12_JGVV134_29_T01	VIT_12s0134g00360	-2.72745	0.00111842	30.2.24	signalling.receptor kinases.S-locus glycoprotein like	similar to UP|O81906_ARATH (O81906) Serine/threonine kinase-like protein, partial (20%)
CHR19_JGVV14_404_T01	VIT_19s0014g04580	-1.31536	0.0377086	30.2.24	signalling.receptor kinases.S-locus glycoprotein like	weakly similar to UP|Q40096_IPOTF (Q40096) Receptor protein kinase, partial (9%)
CHR19_JGVV14_405_T01	VIT_19s0014g04590	-1.07216	0.0179812	30.2.24	signalling.receptor kinases.S-locus glycoprotein like	similar to UP|Q9ZT07_ARATH (Q9ZT07) Receptor-like protein kinase, partial (19%)
CHR19_JGVV14_373_T01	VIT_19s0014g04210	-1.29633	0.00404439	30.2.24	signalling.receptor kinases.S-locus glycoprotein like	similar to UP|Q9ZT07_ARATH (Q9ZT07) Receptor-like protein kinase, partial (19%)
CHRUN_JGVV286_1_T01	VIT_00s0286g00010	-1.16166	0.0101932	30.2.24	signalling.receptor kinases.S-locus glycoprotein like
CHRUN_JGVV2770_1_T01	VIT_00s2770g00010	-1.11093	0.0280264	30.2.24	signalling.receptor kinases.S-locus glycoprotein like	weakly similar to UP|O49974_MAIZE (O49974) KI domain interacting kinase 1, partial (21%)
CHRUN_JGVV484_1_T01	VIT_00s0484g00010	1.24535	0.00553299	30.2.24	signalling.receptor kinases.S-locus glycoprotein like	similar to UP|Q9ZT07_ARATH (Q9ZT07) Receptor-like protein kinase, partial (19%)
CHR19_JGVV14_388_T01	VIT_19s0014g04400	-1.48317	0.0139439	30.2.24	signalling.receptor kinases.S-locus glycoprotein like	weakly similar to UP|Q40100_IPOTF (Q40100) Secreted glycoprotein 3, partial (55%)
CHRUN_PDVV266_3_T01	VIT_00s0266g00030	1.1818	0.0397871	30.2.24	signalling.receptor kinases.S-locus glycoprotein like	similar to UP|Q9ZT07_ARATH (Q9ZT07) Receptor-like protein kinase, partial (19%)
CHR19_JGVV14_398_T01	VIT_19s0014g04500	-1.46096	0.00534418	30.2.24	signalling.receptor kinases.S-locus glycoprotein like	weakly similar to UP|Q40100_IPOTF (Q40100) Secreted glycoprotein 3, partial (55%)
CHRUN_JGVV286_4_T01	VIT_00s0286g00040	-1.43956	0.0349457	30.2.24	signalling.receptor kinases.S-locus glycoprotein like	weakly similar to UP|Q40100_IPOTF (Q40100) Secreted glycoprotein 3, partial (55%)
CHRUN_JGVV484_3_T01	VIT_00s0484g00030	1.03097	0.0058888	30.2.24	signalling.receptor kinases.S-locus glycoprotein like	weakly similar to UP|O23743_BRAOL (O23743) SFR1 protein precursor, partial (12%)
CHR18_JGVV1_87_T01	VIT_18s0001g01300	-1.54382	0.010251	30.2.25	signalling.receptor kinases.wall associated kinase
CHR18_JGVV1_818_T01	VIT_18s0001g11620	-1.05521	0.0076456	30.2.25	signalling.receptor kinases.wall associated kinase
CHR10_JGVV3_32_T01	VIT_10s0003g00340	1.07353	0.030493	30.2.99	signalling.receptor kinases.misc	homologue to UP|Q84P43_SOYBN (Q84P43) Protein kinase Pti1, partial (98%)
CHR16_JGVV50_96_T01	VIT_16s0050g01720	-1.01062	0.017165	30.2.99	signalling.receptor kinases.misc	weakly similar to UP|Q9FF29_ARATH (Q9FF29) Receptor serine/threonine kinase, partial (35%)
CHRUN_JGVV373_3_T01	VIT_00s0373g00030	-1.18993	0.026979	30.2.99	signalling.receptor kinases.misc	similar to UP|Q6J332_PYRPY (Q6J332) Leucine-rich repeat receptor-like protein kinase, partial (31%)
CHR18_JGVV89_28_T01	VIT_18s0089g01140	-1.72553	0.0154907	30.2.99	signalling.receptor kinases.misc	similar to RF|NP_195827.1|15241674|NM_120285 kinase {Arabidopsis thaliana} (exp=-1; wgp=0; cg=0), partial (39%)
CHR4_JGVV8_304_T01	VIT_04s0008g03240	-1.30459	0.0110296	30.2.99	signalling.receptor kinases.misc	weakly similar to RF|NP_180150.1|15225191|NM_128139 ATP binding {Arabidopsis thaliana} (exp=-1; wgp=0; cg=0), partial (3%)
CHR12_JGVV35_188_T01	VIT_12s0035g00020	-1.19345	0.0184769	30.2.99	signalling.receptor kinases.misc	similar to UP|Q75WU3_POPNI (Q75WU3) Leucine-rich repeat receptor-like protein kinase 1, partial (28%)
CHR12_JGVV59_247_T01	VIT_12s0059g02600	-1.13544	0.0299135	30.2.99	signalling.receptor kinases.misc
CHR17_GSVIVT00008439001_T01	VIT_17s0000g02340	2.21674	0.000590016	30.2.99	signalling.receptor kinases.misc	similar to UP|Q75WU3_POPNI (Q75WU3) Leucine-rich repeat receptor-like protein kinase 1, partial (28%)
CHR16_JGVV50_9_T01	VIT_16s0050g02700	-1.10755	0.00273413	30.2.99	signalling.receptor kinases.misc	weakly similar to UP|Q9FF29_ARATH (Q9FF29) Receptor serine/threonine kinase, partial (35%)
CHR16_JGVV50_97_T01	VIT_16s0050g01710	-1.05959	0.0153824	30.2.99	signalling.receptor kinases.misc	weakly similar to UP|Q9FF29_ARATH (Q9FF29) Receptor serine/threonine kinase, partial (35%)
CHR16_JGVV98_177_T01	VIT_16s0098g00080	-1.12539	0.00441822	30.2.99	signalling.receptor kinases.misc	weakly similar to UP|Q9FF29_ARATH (Q9FF29) Receptor serine/threonine kinase, partial (35%)
CHR12_JGVV28_227_T01	VIT_12s0028g01640	-1.31974	0.00553299	30.2.99	signalling.receptor kinases.misc	weakly similar to UP|RIPK2_MOUSE (P58801) Receptor-interacting serine/threonine-protein kinase 2 , partial (5%)
CHR12_JGVV34_4_T01	VIT_12s0034g02570	-1.12915	0.0135024	30.2.99	signalling.receptor kinases.misc	similar to UP|Q75WU3_POPNI (Q75WU3) Leucine-rich repeat receptor-like protein kinase 1, partial (28%)
CHR18_JGVV1_88_T01	VIT_18s0001g01310	-1.01235	0.00330249	30.2.99	signalling.receptor kinases.misc	similar to RF|NP_195827.1|15241674|NM_120285 kinase {Arabidopsis thaliana} (exp=-1; wgp=0; cg=0), partial (39%)
CHR13_JGVV19_286_T01	VIT_13s0019g02300	-2.02835	0.00616622	30.2.99	signalling.receptor kinases.misc	similar to RF|NP_195827.1|15241674|NM_120285 kinase {Arabidopsis thaliana} (exp=-1; wgp=0; cg=0), partial (39%)
CHR7_JGVV129_93_T01	VIT_07s0129g00960	-1.93406	0.00485697	30.2.99	signalling.receptor kinases.misc	similar to UP|Q9LK35_ARATH (Q9LK35) Receptor-protein kinase-like protein, partial (30%)
CHR17_JGVV0_715_T01	VIT_17s0000g02370	2.11614	0.000535088	30.2.99	signalling.receptor kinases.misc	similar to UP|Q75WU3_POPNI (Q75WU3) Leucine-rich repeat receptor-like protein kinase 1, partial (12%)
CHR19_JGVV14_10_T01	VIT_19s0014g00110	-1.14865	0.003212	30.2.99	signalling.receptor kinases.misc	similar to RF|NP_174427.3|42562442|NM_102881 ATP binding {Arabidopsis thaliana} (exp=-1; wgp=0; cg=0), partial (51%)
CHR10_JGVV3_441_T01	VIT_10s0003g05130	-1.65472	0.00415424	30.2.99	signalling.receptor kinases.misc	similar to RF|NP_195827.1|15241674|NM_120285 kinase {Arabidopsis thaliana} (exp=-1; wgp=0; cg=0), partial (39%)
CHR16_JGVV148_26_T01	VIT_16s0148g00360	1.26837	0.00360532	30.2.99	signalling.receptor kinases.misc	weakly similar to UP|Q9FF29_ARATH (Q9FF29) Receptor serine/threonine kinase, partial (35%)
CHR9_JGVV2_271_T01	VIT_09s0002g02990	-1.07112	0.0186879	30.2.99	signalling.receptor kinases.misc
CHR7_JGVV129_94_T01	VIT_07s0129g00970	-1.32998	0.00584466	30.2.99	signalling.receptor kinases.misc	similar to UP|Q9LK35_ARATH (Q9LK35) Receptor-protein kinase-like protein, partial (23%)
CHR16_JGVV148_22_T01	VIT_16s0148g00290	1.7095	0.00375091	30.2.99	signalling.receptor kinases.misc	weakly similar to UP|Q9FF29_ARATH (Q9FF29) Receptor serine/threonine kinase, partial (35%)
CHR16_JGVV148_21_T01	VIT_16s0148g00280	-1.32987	0.00819573	30.2.99	signalling.receptor kinases.misc	weakly similar to UP|Q9FF29_ARATH (Q9FF29) Receptor serine/threonine kinase, partial (35%)
CHR14_JGVV108_33_T01	VIT_14s0108g00340	-1.32228	0.0334729	30.2.99	signalling.receptor kinases.misc	similar to UP|Q75WU3_POPNI (Q75WU3) Leucine-rich repeat receptor-like protein kinase 1, partial (28%)
CHR12_JGVV28_91_T01	VIT_12s0028g03060	-1.25852	0.00257035	30.2.99	signalling.receptor kinases.misc	similar to UP|Q6J332_PYRPY (Q6J332) Leucine-rich repeat receptor-like protein kinase, partial (22%)
CHR12_JGVV59_40_T01	VIT_12s0059g00430	2.6347	0.000321382	30.3	signalling.calcium	weakly similar to UP|Q852G4_ORYSA (Q852G4) Expressed protein, partial (62%)
CHR15_JGVV48_210_T01	VIT_15s0048g00790	-1.049	0.0197481	30.3	signalling.calcium	similar to UP|Q2KN25_AMBAR (Q2KN25) Calcium-binding protein, partial (36%)
CHR12_JGVV59_34_T01	VIT_12s0059g00370	2.65569	0.000704837	30.3	signalling.calcium	weakly similar to UP|Q852G4_ORYSA (Q852G4) Expressed protein, partial (62%)
CHR12_JGVV59_39_T01	VIT_12s0059g00420	2.76476	0.000321382	30.3	signalling.calcium	weakly similar to UP|Q852G4_ORYSA (Q852G4) Expressed protein, partial (62%)
CHR12_JGVV59_37_T01	VIT_12s0059g00400	2.84949	0.000321382	30.3	signalling.calcium	weakly similar to UP|Q852G4_ORYSA (Q852G4) Expressed protein, partial (62%)
CHR12_JGVV59_32_T01	VIT_12s0059g00340	2.71523	0.000321382	30.3	signalling.calcium	weakly similar to UP|Q852G4_ORYSA (Q852G4) Expressed protein, partial (62%)
CHR14_JGVV171_13_T01	VIT_14s0171g00150	1.74389	0.00195261	30.3	signalling.calcium
CHR12_JGVV59_30_T01	VIT_12s0059g00310	2.8723	0.000321382	30.3	signalling.calcium	weakly similar to UP|Q852G4_ORYSA (Q852G4) Expressed protein, partial (62%)
CHR13_JGVV158_33_T01	VIT_13s0158g00360	1.33145	0.030052	30.3	signalling.calcium	similar to UP|Q93YX7_MEDTR (Q93YX7) Type IIB calcium ATPase, partial (19%)
CHR12_JGVV59_33_T01	VIT_12s0059g00350	2.80583	0.000321382	30.3	signalling.calcium	weakly similar to UP|Q852G4_ORYSA (Q852G4) Expressed protein, partial (62%)
CHR6_JGVV9_162_T01	VIT_06s0009g01920	1.02799	0.00426737	30.3	signalling.calcium	homologue to GB|AAA33705.1|169205|PETCALPRO calmodulin-related protein {Petunia x hybrida} (exp=-1; wgp=0; cg=0), partial (85%)
CHRUN_JGVV347_4_T01	VIT_00s0347g00040	1.00216	0.00770097	30.3	signalling.calcium	similar to UP|Q2HVQ3_MEDTR (Q2HVQ3) Calcium-binding EF-hand, partial (82%)
CHR4_JGVV8_85_T01	VIT_04s0008g00960	-1.00704	0.00396777	30.3	signalling.calcium	similar to UP|CNB10_ARATH (Q7FRS8) Calcineurin B-like protein 10, partial (85%)
CHR12_JGVV59_215_T01	VIT_12s0059g02280	-1.55881	0.0179669	30.5	signalling.G-proteins	similar to RF|NP_850622.1|30686351|NM_180291 GTP binding {Arabidopsis thaliana} (exp=-1; wgp=0; cg=0), partial (63%)
CHR5_JGVV62_59_T01	VIT_05s0062g00780	-1.88442	0.00343508	30.5	signalling.G-proteins	similar to UP|Q705X3_MEDTR (Q705X3) Rho GDP dissociation inhibitor 2 (RHO protein GDP dissociation inhibitor), partial (74%)
CHR11_JGVV16_334_T01	VIT_11s0016g03740	1.18169	0.010452	30.5	signalling.G-proteins	similar to UP|Q9LV40_ARATH (Q9LV40) Emb|CAB41934.1, partial (35%)
CHR11_GSVIVT00023730001_T01	VIT_11s0037g01140	1.01026	0.00832791	30.5	signalling.G-proteins	similar to UP|Q9SBS1_MEDVA (Q9SBS1) Ran GTPase activating protein, partial (35%)
CHR13_JGVV64_51_T01	VIT_13s0064g01300	1.11367	0.00226039	30.5	signalling.G-proteins	similar to UP|RGP1_ORYSA (P25766) Ras-related protein RGP1 (GTP-binding regulatory protein RGP1), partial (90%)
CHR1_JGVV11_170_T01	VIT_01s0011g04920	1.76418	0.00226788	30.6	signalling.MAP kinases	similar to UP|Q9MB22_ARATH (Q9MB22) ATMPK9, partial (16%)
CHR10_JGVV3_242_T01	VIT_10s0003g02680	-1.02086	0.00951329	30.11	signalling.light	homologue to UP|PHYB_SOLTU (P34094) Phytochrome B, partial (16%)
CHR1_JGVV10_94_T01	VIT_01s0010g01390	-1.70709	0.00322377	30.11	signalling.light
CHR7_JGVV129_25_T01	VIT_07s0129g00250	-1.42504	0.00584727	30.11	signalling.light	similar to RF|NP_179089.1|15226012|NM_127046 signal transducer {Arabidopsis thaliana} (exp=-1; wgp=0; cg=0), partial (34%)
CHR7_JGVV129_38_T01	VIT_07s0129g00380	-3.17872	0.000779465	30.11	signalling.light	similar to UP|RPT2_ARATH (Q682S0) Root phototropism protein 2, partial (88%)
CHR2_JGVV234_12_T01	VIT_02s0234g00120	-1.15609	0.0113515	30.11.1	signalling.light.COP9 signalosome	similar to UP|CSN7_ARATH (Q94JU3) COP9 signalosome complex subunit 7 (CSN complex subunit 7) (FUSCA protein 5) (FUSCA5), partial (84%)
CHR13_JGVV67_145_T01	VIT_13s0067g01670	-1.35625	0.0337473	31.1	cell.organisation
CHR1_JGVV26_129_T01	VIT_01s0026g01300	-2.63154	0.00160727	31.1	cell.organisation
CHR1_JGVV26_168_T01	VIT_01s0026g00880	-1.3127	0.0122644	31.1	cell.organisation
CHR12_JGVV59_10_T01	VIT_12s0059g00110	-2.39151	0.000535669	31.1	cell.organisation
CHR8_JGVV7_209_T01	VIT_08s0007g06820	-1.51252	0.00832791	31.1	cell.organisation	similar to UP|Q9LHL9_ARATH (Q9LHL9) Kinesin (Centromere protein) like heavy chain-like protein, partial (7%)
CHR12_JGVV28_5_T01	VIT_12s0028g04000	-3.33609	0.00044029	31.1	cell.organisation
CHR4_JGVV23_85_T01	VIT_04s0023g03060	-1.56253	0.0185064	31.1	cell.organisation
CHR12_JGVV34_107_T01	VIT_12s0034g01180	-1.69999	0.000744567	31.1	cell.organisation
CHR4_JGVV44_129_T01	VIT_04s0044g00530	-1.29188	0.00116073	31.1	cell.organisation	weakly similar to UP|Q5M755_ARATH (Q5M755) At5g09820, partial (63%)
CHR9_JGVV2_408_T01	VIT_09s0002g04480	1.46823	0.00096463	31.1	cell.organisation	similar to UP|Q6WJ05_GOSHI (Q6WJ05) Central motor kinesin 1, partial (43%)
CHR9_JGVV2_390_T01	VIT_09s0002g04280	-1.11529	0.00415424	31.1	cell.organisation	similar to RF|NP_175635.1|15218189|NM_104104 microtubule motor {Arabidopsis thaliana} (exp=-1; wgp=0; cg=0), partial (98%)
CHR9_JGVV2_407_T01	VIT_09s0002g04470	1.89627	0.000614381	31.1	cell.organisation	similar to UP|Q9AVP4_TOBAC (Q9AVP4) BY-2 kinesin-like protein 10, partial (17%)
CHR9_JGVV2_729_T01	VIT_09s0002g08230	-1.51728	0.00445882	31.1	cell.organisation	similar to GB|AAK56250.1|14194111|AF367261 At1g15730/F7H2_7 {Arabidopsis thaliana} (exp=-1; wgp=0; cg=0), partial (46%)
CHR12_JGVV59_14_T01	VIT_12s0059g00150	-2.10242	0.00611011	31.1	cell.organisation
CHR2_JGVV25_340_T01	VIT_02s0025g03680	1.77605	0.0394319	31.1	cell.organisation	homologue to UP|TBB4_ORYSA (P45960) Tubulin beta-4 chain (Beta-4 tubulin), complete
CHR11_JGVV16_449_T01	VIT_11s0016g05000	-1.03605	0.0193852	31.1	cell.organisation	weakly similar to GP|20146287|dbj|BAB89069. dynein light chain - like protein {Oryza sativa (japonica cultivar-group)}, partial (41%)
CHR17_JGVV0_439_T01	VIT_17s0000g05440	-1.33769	0.0278388	31.1	cell.organisation
CHR19_JGVV15_109_T01	VIT_19s0015g01150	-1.39857	0.0187945	31.1	cell.organisation
CHR5_JGVV51_55_T01	VIT_05s0051g00710	1.48963	0.00520522	31.1	cell.organisation	homologue to UP|Q65C76_SETVI (Q65C76) Beta tubulin, partial (76%)
CHRUN_JGVV269_9_T01	VIT_00s0269g00140	-1.40551	0.00553299	31.1	cell.organisation
CHRUN_JGVV193_6_T01	VIT_00s0193g00080	-1.01509	0.00273559	31.1	cell.organisation
CHRUN_JGVV194_24_T01	VIT_00s0194g00260	1.06727	0.00209459	31.1	cell.organisation
CHR19_JGVV90_112_T01	VIT_19s0090g01230	-1.43618	0.00166734	31.1	cell.organisation	similar to UP|Q2V4B4_ARATH (Q2V4B4) Protein At2g01910, partial (54%)
CHR13_JGVV106_6_T01	VIT_13s0106g00070	-3.56141	0.000740155	31.1	cell.organisation
CHR17_JGVV53_16_T01	VIT_17s0053g00190	1.35604	0.00417978	31.1	cell.organisation	homologue to UP|Q65C76_SETVI (Q65C76) Beta tubulin, partial (76%)
CHR12_JGVV59_7_T01	VIT_12s0059g00080	-1.85577	0.00133309	31.1	cell.organisation
CHR4_JGVV79_22_T01	VIT_04s0079g00290	-1.40098	0.00911418	31.2	cell.division	similar to UP|Q947D2_ARATH (Q947D2) Zinc finger protein, partial (21%)
CHR18_JGVV1_590_T01	VIT_18s0001g09160	-1.35728	0.0249862	31.3	cell.cycle
CHR12_JGVV59_235_T01	VIT_12s0059g02480	-2.37587	0.000614381	31.3	cell.cycle	weakly similar to RF|NP_191871.1|15229382|NM_116177 cyclin-dependent protein kinase {Arabidopsis thaliana} (exp=-1; wgp=0; cg=0), partial (53%)
CHR3_JGVV38_188_T01	VIT_03s0038g02800	1.72045	0.02341	31.3	cell.cycle	similar to UP|Q9SGQ4_ARATH (Q9SGQ4) T23E18.24, partial (30%)
CHR17_JGVV0_547_T01	VIT_17s0000g04270	-1.04127	0.00404439	31.3.1	cell.cycle.peptidylprolyl isomerase	similar to RF|NP_565079.1|18410525|NM_106067 peptidyl-prolyl cis-trans isomerase {Arabidopsis thaliana} (exp=-1; wgp=0; cg=0), partial (61%)
CHR8_JGVV40_241_T01	VIT_08s0040g00790	-1.92961	0.00606156	31.3.1	cell.cycle.peptidylprolyl isomerase	similar to GB|BAB02082.1|9294180|AB026647 peptidylprolyl isomerase; FK506-binding protein {Arabidopsis thaliana} (exp=0; wgp=1; cg=0), partial (91%)
CHR18_JGVV117_23_T01	VIT_18s0117g00280	-1.93836	0.00531751	31.4	cell. vesicle transport
CHR18_JGVV117_22_T01	VIT_18s0117g00290	-1.45068	0.00404189	31.4	cell. vesicle transport
CHR18_JGVV117_21_T01	VIT_18s0117g00300	-1.64571	0.00246525	31.4	cell. vesicle transport
CHR3_JGVV88_84_T01	VIT_03s0088g00290	-2.5394	0.000590016	33.99	development.unspecified	similar to UP|PSK_ASPOF (Q9FS10) Phytosulfokines precursor [Contains: Phytosulfokine-alpha (PSK-alpha) (Phytosulfokine-a); Phytosulfokine-beta (PSK-beta) (Phytosulfokine-b)], partial (41%)
CHR18_JGVV1_981_T01	VIT_18s0001g13360	-2.48663	0.00976027	33.99	development.unspecified	similar to RF|XP_507340.1|51965112|XM_507340 P0604E01.39 gene product {Oryza sativa (japonica cultivar-group)} (exp=-1; wgp=0; cg=0), partial (81%)
CHR4_JGVV23_33_T01	VIT_04s0023g03590	1.21746	0.00862579	33.99	development.unspecified	weakly similar to UP|Q9FKW8_ARATH (Q9FKW8) Senescence-associated protein sen1-like protein (AT5g66170/K2A18_25), partial (73%)
CHR14_JGVV66_169_T01	VIT_14s0066g01840	-2.45492	0.006637	33.99	development.unspecified	similar to UP|Q9LL48_ARATH (Q9LL48) SAG101, partial (8%)
CHRUN_JGVV1328_2_T01	VIT_00s1328g00020	-1.29731	0.00819573	33.99	development.unspecified	similar to UP|Q5IVZ8_AVIMR (Q5IVZ8) Phytosulfokine, partial (39%)
CHR4_JGVV8_497_T01	VIT_04s0008g05340	-1.1187	0.0104045	33.99	development.unspecified	similar to UP|Q9XF14_MAIZE (Q9XF14) Bundle sheath defective protein 2, partial (50%)
CHR17_JGVV0_848_T01	VIT_17s0000g00820	1.64445	0.00428455	33.99	development.unspecified	similar to UP|Q949G4_MEDTR (Q949G4) N3 like protein, partial (81%)
CHR11_JGVV16_472_T01	VIT_11s0016g05270	-1.17499	0.01822	33.99	development.unspecified	similar to UP|Q9XF14_MAIZE (Q9XF14) Bundle sheath defective protein 2, partial (53%)
CHR11_JGVV16_441_T01	VIT_11s0016g04920	1.98004	0.000561161	33.99	development.unspecified	similar to UP|Q9XEE3_DATGL (Q9XEE3) Root-nodule protein Dg93, partial (94%)
CHR1_JGVV26_203_T01	VIT_01s0026g00500	-2.04551	0.000858625	33.99	development.unspecified	weakly similar to UP|Q94JU2_ARATH (Q94JU2) AT3g28050/MMG15_6, partial (69%)
CHR18_JGVV1_554_T01	VIT_18s0001g08760	-1.47798	0.00313759	33.99	development.unspecified	similar to UP|Q4VKK0_MAIZE (Q4VKK0) Phytosulfokine peptide precursor, partial (27%)
CHR1_JGVV26_217_T01	VIT_01s0026g00360	-1.33624	0.00518481	33.99	development.unspecified
CHR14_JGVV66_167_T01	VIT_14s0066g01820	-1.89062	0.00375132	33.99	development.unspecified
CHR15_JGVV46_290_T01	VIT_15s0046g00410	-1.10287	0.00902035	33.99	development.unspecified	homologue to UP|Q30KI2_9POAL (Q30KI2) SINA (Fragment), complete
CHR4_JGVV23_32_T01	VIT_04s0023g03600	1.21315	0.00147099	33.99	development.unspecified	weakly similar to UP|Q9FKW8_ARATH (Q9FKW8) Senescence-associated protein sen1-like protein (AT5g66170/K2A18_25), partial (73%)
CHR3_JGVV38_247_T01	VIT_03s0038g02190	1.37465	0.00657249	33.99	development.unspecified	similar to PIR|F84542|F84542 nodulin-like protein [imported] - Arabidopsis thaliana, partial (31%)
CHR1_JGVV146_23_T01	VIT_01s0146g00260	1.05081	0.00313926	33.99	development.unspecified	similar to UP|Q8LAG0_ARATH (Q8LAG0) Senescence-associated protein (SAG29), partial (59%)
CHR4_JGVV8_420_T01	VIT_04s0008g04490	1.0841	0.00733081	33.99	development.unspecified
CHR6_JGVV61_96_T01	VIT_06s0061g00600	-1.05942	0.0168442	33.99	development.unspecified
CHRUN_JGVV2814_1_T01	VIT_00s2814g00010	-1.17496	0.0059856	33.99	development.unspecified
CHR5_JGVV77_180_T01	VIT_05s0077g02100	-1.62716	0.0031834	33.99	development.unspecified
CHR9_JGVV2_598_T01	VIT_09s0002g06680	-1.46576	0.000910806	33.99	development.unspecified	weakly similar to UP|Q9LVB6_ARATH (Q9LVB6) Similarity to embryo-specific protein 3, partial (37%)
CHR17_JGVV0_436_T01	VIT_17s0000g05470	-1.59393	0.00520522	33.99	development.unspecified	weakly similar to UP|O80784_ARATH (O80784) Nodulin-like protein, partial (9%)
CHRUN_JGVV684_3_T01	VIT_00s0684g00030	-1.09053	0.00200835	33.99	development.unspecified	similar to UP|Q45TE3_TOBAC (Q45TE3) Senescence-associated protein, partial (62%)
CHR18_JGVV1_578_T01	VIT_18s0001g09040	-1.71371	0.00147843	33.99	development.unspecified
CHR9_JGVV2_8_T01	VIT_09s0002g00130	-1.33241	0.000844681	34.1	transport.p- and v-ATPases	similar to UP|Q9SWH0_NICPL (Q9SWH0) Plasma membrane proton ATPase, partial (38%)
CHR10_JGVV405_5_T01	VIT_10s0405g00050	-1.19307	0.00516188	34.2	transport.sugars
CHR14_JGVV30_166_T01	VIT_14s0030g00210	-1.98821	0.00147321	34.2	transport.sugars
CHR16_JGVV13_126_T01	VIT_16s0013g01950	-2.80637	0.000997792	34.2	transport.sugars	UP|Q9ZS76_VITVI (Q9ZS76) Hexose transporter, complete
CHR10_JGVV3_351_T01	VIT_10s0003g03930	-1.33031	0.00277873	34.2	transport.sugars	similar to RF|NP_174313.1|15220697|NM_102761 carbohydrate transporter/ sugar porter {Arabidopsis thaliana} (exp=-1; wgp=0; cg=0), partial (47%)
CHR8_JGVV40_268_T01	VIT_08s0040g00510	2.18746	0.000741255	34.2	transport.sugars	weakly similar to RF|NP_196878.2|22326785|NM_121377 carbohydrate transporter/ sugar porter/ tetracycline:hydrogen antiporter/ transporter {Arabidopsis thaliana} (exp=-1; wgp=0; cg=0), partial (83%)
CHR5_JGVV20_201_T01	VIT_05s0020g02170	-3.04962	0.000290757	34.2	transport.sugars	similar to RF|NP_850483.1|30690868|NM_180152 carbohydrate transporter/ sugar porter {Arabidopsis thaliana} (exp=-1; wgp=0; cg=0), partial (49%)
CHR12_JGVV59_24_T01	VIT_12s0059g00250	-1.07204	0.00702297	34.2	transport.sugars	similar to UP|Q68BJ8_MALDO (Q68BJ8) Sorbitol transporter, partial (87%)
CHR3_JGVV63_210_T01	VIT_03s0063g02250	-2.67527	0.00161633	34.2	transport.sugars	similar to UP|Q68BJ8_MALDO (Q68BJ8) Sorbitol transporter, partial (87%)
CHR18_JGVV76_13_T01	VIT_18s0076g00250	-1.2356	0.0107904	34.2.1	transport.sugars.sucrose	similar to UP|Q41152_RICCO (Q41152) Sucrose carrier, partial (81%)
CHR14_JGVV108_66_T01	VIT_14s0108g00690	-1.20979	0.00823949	34.3	transport.amino acids	weakly similar to UP|Q9MBG9_ARATH (Q9MBG9) Gb|AAC79623.2, partial (64%)
CHR13_JGVV74_41_T01	VIT_13s0074g00550	-1.42702	0.00111842	34.3	transport.amino acids
CHR13_JGVV74_40_T01	VIT_13s0074g00540	-1.67111	0.000744567	34.3	transport.amino acids
CHR19_JGVV27_5_T01	VIT_19s0027g01890	-2.21374	0.00577886	34.3	transport.amino acids
CHR7_JGVV141_35_T01	VIT_07s0141g00640	-1.69384	0.000972643	34.3	transport.amino acids	similar to UP|Q8LAE3_ARATH (Q8LAE3) Proline transporter 1, partial (46%)
CHR2_JGVV154_23_T01	VIT_02s0154g00260	-3.34707	0.00161633	34.4	transport.nitrate	similar to UP|Q9SZY4_ARATH (Q9SZY4) Nitrate transporter, partial (67%)
CHR12_JGVV59_117_T01	VIT_12s0059g01240	-1.78646	0.000349571	34.4	transport.nitrate	similar to UP|Q9LVE0_ARATH (Q9LVE0) Nitrate transporter (AT3g21670/MIL23_23), partial (60%)
CHR7_JGVV31_264_T01	VIT_07s0031g02950	-1.35525	0.0122309	34.5	transport.ammonium
CHR7_JGVV151_45_T01	VIT_07s0151g00410	-1.08383	0.00337821	34.6	transport.sulphate	similar to UP|SUT32_ARATH (O04289) Sulfate transporter 3.2 (AST77), partial (44%)
CHR11_JGVV16_372_T01	VIT_11s0016g04160	-2.17662	0.00102573	34.6	transport.sulphate	weakly similar to UP|Q6ZZ94_BRAOE (Q6ZZ94) Plasma membrane sulphate transporter, partial (12%)
CHR7_JGVV151_49_T01	VIT_07s0151g00340	-1.15834	0.0146135	34.6	transport.sulphate	similar to UP|SUT32_ARATH (O04289) Sulfate transporter 3.2 (AST77), partial (44%)
CHR5_JGVV20_371_T01	VIT_05s0020g03970	-2.49649	0.007935	34.6	transport.sulphate	weakly similar to UP|SUT32_ARATH (O04289) Sulfate transporter 3.2 (AST77), partial (39%)
CHR9_JGVV2_434_T01	VIT_09s0002g04780	1.18167	0.0105009	34.6	transport.sulphate	similar to UP|SUT34_ARATH (Q9LW86) Probable sulfate transporter 3.4, partial (45%)
CHRUN_JGVV291_5_T01	VIT_00s0291g00060	-1.66295	0.00492987	34.7	transport.phosphate	similar to UP|Q8GTR3_MEDTR (Q8GTR3) Phosphate transporter PHT2-1, partial (41%)
CHR1_JGVV11_580_T01	VIT_01s0011g00600	-1.27217	0.00533143	34.8	transport.metabolite transporters at the envelope membrane	similar to UP|Q9MSB6_MESCR (Q9MSB6) Triose phosphate/phosphate translocator, partial (75%)
CHR4_JGVV8_493_T01	VIT_04s0008g05300	1.37597	0.00596214	34.8	transport.metabolite transporters at the envelope membrane	similar to RF|NP_180122.1|15224742|NM_128109 organic anion transporter {Arabidopsis thaliana} (exp=-1; wgp=0; cg=0), partial (96%)
CHR15_JGVV24_39_T01	VIT_15s0024g01440	-1.60906	0.002296	34.8	transport.metabolite transporters at the envelope membrane	similar to UP|GPT1_ARATH (Q9M5A9) Glucose-6-phosphate/phosphate translocator 1, chloroplast precursor, partial (82%)
CHR11_JGVV16_459_T01	VIT_11s0016g05110	2.00399	0.00177989	34.9	transport.metabolite transporters at the mitochondrial membrane	similar to UP|Q9ZNY4_SOLTU (Q9ZNY4) Mitochondrial energy transfer protein precursor, partial (38%)
CHR2_JGVV12_194_T01	VIT_02s0012g00730	-1.26062	0.00309059	34.1	transport.nucleotides	weakly similar to UP|Q9FZ95_ARATH (Q9FZ95) F3H9.12 protein, partial (81%)
CHR10_JGVV3_274_T01	VIT_10s0003g03030	1.68377	0.000777602	34.12	transport.metal	similar to GP|10178015|dbj|BAB11467. Na+/H+ antiporter-like protein {Arabidopsis thaliana}, partial (30%)
CHR15_JGVV48_46_T01	VIT_15s0048g02520	-1.15717	0.00328039	34.12	transport.metal
CHR6_JGVV4_676_T01	VIT_06s0004g01110	-3.18658	0.00222053	34.12	transport.metal
CHR18_JGVV41_198_T01	VIT_18s0041g00090	-1.75292	0.0077219	34.12	transport.metal
CHR19_JGVV85_54_T01	VIT_19s0085g00650	-1.15585	0.00674697	34.12	transport.metal
CHR17_JGVV53_5_T01	VIT_17s0053g00070	1.06041	0.00684533	34.13	transport.peptides and oligopeptides	similar to UP|Q2XPY5_THLCA (Q2XPY5) YSL transporter 1, partial (68%)
CHR1_JGVV26_114_T01	VIT_01s0026g01490	-1.64493	0.0279914	34.13	transport.peptides and oligopeptides	weakly similar to UP|Q8RX77_ARATH (Q8RX77) At1g69870/T17F3_10, partial (54%)
CHR1_JGVV11_320_T01	VIT_01s0011g03400	-3.02368	0.00192998	34.13	transport.peptides and oligopeptides	weakly similar to UP|Q96400_CUCSA (Q96400) Nitrite transporter, partial (34%)
CHR6_JGVV4_226_T01	VIT_06s0004g06080	-1.8107	0.00241448	34.13	transport.peptides and oligopeptides	weakly similar to UP|Q9M1I2_ARATH (Q9M1I2) Oligopeptide transporter-like protein, partial (68%)
CHR13_JGVV67_100_T01	VIT_13s0067g02340	-1.90725	0.00994478	34.13	transport.peptides and oligopeptides	weakly similar to UP|Q9M1I2_ARATH (Q9M1I2) Oligopeptide transporter-like protein, partial (68%)
CHR17_JGVV0_428_T01	VIT_17s0000g05550	-1.8303	0.00195719	34.13	transport.peptides and oligopeptides	weakly similar to UP|Q9FRU2_SOYBN (Q9FRU2) Nitrate transporter NRT1-5 (Fragment), partial (55%)
CHR18_JGVV41_152_T01	VIT_18s0041g00610	1.48659	0.00195719	34.13	transport.peptides and oligopeptides
CHR14_JGVV66_186_T01	VIT_14s0066g02020	-1.94151	0.0322162	34.13	transport.peptides and oligopeptides	similar to UP|Q9LFR1_ARATH (Q9LFR1) Oligopeptide transporter-like protein, partial (25%)
CHR8_JGVV7_672_T01	VIT_08s0007g01900	1.31502	0.00601526	34.13	transport.peptides and oligopeptides	weakly similar to UP|Q9M1I2_ARATH (Q9M1I2) Oligopeptide transporter-like protein, partial (68%)
CHR2_JGVV25_229_T01	VIT_02s0025g02500	-1.2745	0.00256513	34.13	transport.peptides and oligopeptides	similar to RF|NP_567694.2|79484897|NM_118544 oligopeptide transporter {Arabidopsis thaliana} (exp=-1; wgp=0; cg=0), partial (52%)
CHR18_JGVV41_164_T01	VIT_18s0041g00480	-1.4423	0.000741255	34.13	transport.peptides and oligopeptides
CHR18_JGVV41_161_T01	VIT_18s0041g00510	-1.26984	0.0108735	34.13	transport.peptides and oligopeptides
CHR1_JGVV11_421_T01	VIT_01s0011g02260	1.5241	0.0103044	34.13	transport.peptides and oligopeptides	similar to UP|Q2XPY5_THLCA (Q2XPY5) YSL transporter 1, partial (68%)
CHR7_JGVV5_373_T01	VIT_07s0005g03960	-1.10313	0.00353478	34.13	transport.peptides and oligopeptides	weakly similar to UP|Q9M1I2_ARATH (Q9M1I2) Oligopeptide transporter-like protein, partial (68%)
CHR1_JGVV150_25_T01	VIT_01s0150g00250	-1.05565	0.00967228	34.13	transport.peptides and oligopeptides	similar to UP|Q9LYR6_ARATH (Q9LYR6) Peptide transporter-like protein, partial (48%)
CHR18_JGVV41_155_T01	VIT_18s0041g00580	1.29481	0.00228336	34.13	transport.peptides and oligopeptides	weakly similar to RF|NP_173670.2|30687920|NM_102103 transporter {Arabidopsis thaliana} (exp=-1; wgp=0; cg=0), partial (43%)
CHR18_JGVV41_154_T01	VIT_18s0041g00590	3.46462	0.00116073	34.13	transport.peptides and oligopeptides	weakly similar to UP|Q9M1I2_ARATH (Q9M1I2) Oligopeptide transporter-like protein, partial (68%)
CHR7_JGVV31_256_T01	VIT_07s0031g02820	1.23735	0.0222422	34.14	transport.unspecified cations	similar to UP|Q8H1G8_ARATH (Q8H1G8) MRS2-7, partial (37%)
CHR12_JGVV35_121_T01	VIT_12s0035g00910	-1.09487	0.00329744	34.14	transport.unspecified cations
CHR7_JGVV141_32_T01	VIT_07s0141g00590	-1.36842	0.049127	34.14	transport.unspecified cations	similar to GB|AAN73212.1|25360813|AY150287 MRS2-2 {Arabidopsis thaliana} (exp=-1; wgp=0; cg=0), partial (60%)
CHR19_JGVV85_30_T01	VIT_19s0085g00920	1.23331	0.00129447	34.14	transport.unspecified cations	similar to UP|Q9SA38_ARATH (Q9SA38) F3O9.19 protein (At1g16390/F3O9_19), partial (20%)
CHRUN_JGVV282_2_T01	VIT_00s0282g00020	-1.11714	0.00542358	34.15	transport.potassium	homologue to UP|Q2HVL2_MEDTR (Q2HVL2) TrkA-N, partial (84%)
CHR1_JGVV11_12_T01	VIT_01s0011g06560	-1.89667	0.00161633	34.15	transport.potassium	similar to UP|Q5J884_LOTJA (Q5J884) KUP-related potassium transporter, partial (38%)
CHR10_JGVV3_295_T01	VIT_10s0003g03270	-2.96455	0.00109577	34.15	transport.potassium	UP|Q93YI7_VITVI (Q93YI7) Inward rectifying potassium channel, complete
CHR7_JGVV104_12_T01	VIT_07s0104g01720	1.01835	0.0105522	34.15	transport.potassium
CHR7_JGVV5_262_T01	VIT_07s0005g02700	1.16358	0.00880254	34.15	transport.potassium
CHR8_JGVV7_373_T01	VIT_08s0007g05060	-1.28353	0.018829	34.16	transport.ABC transporters and multidrug resistance systems	homologue to UP|Q9ZRG2_SOLTU (Q9ZRG2) P-glycoprotein, partial (19%)
CHR10_JGVV3_393_T01	VIT_10s0003g04450	-2.33776	0.000687407	34.16	transport.ABC transporters and multidrug resistance systems	similar to GB|AAC04246.1|2909783|AF020289 MgATP-energized glutathione S-conjugate pump {Arabidopsis thaliana} (exp=-1; wgp=0; cg=0), partial (15%)
CHR10_JGVV3_395_T01	VIT_10s0003g04470	-1.73331	0.00273559	34.16	transport.ABC transporters and multidrug resistance systems	weakly similar to GB|AAC04245.1|2909781|AF020288 MgATP-energized glutathione S-conjugate pump {Arabidopsis thaliana} (exp=-1; wgp=0; cg=0), partial (7%)
CHR10_JGVV3_394_T01	VIT_10s0003g04460	-1.6381	0.00516188	34.16	transport.ABC transporters and multidrug resistance systems	similar to RF|NP_191473.2|22331862|NM_115776 ATMRP14 {Arabidopsis thaliana} (exp=-1; wgp=0; cg=0), partial (33%)
CHR9_JGVV2_501_T01	VIT_09s0002g05560	-1.36968	0.0267218	34.16	transport.ABC transporters and multidrug resistance systems	similar to UP|Q8LP45_TOBAC (Q8LP45) Pleiotropic drug resistance like protein, partial (21%)
CHRUN_PDVV214_7_T01	VIT_00s0214g00070	-1.48229	0.0157824	34.16	transport.ABC transporters and multidrug resistance systems	similar to UP|MRP9_ARATH (Q9M1C7) Multidrug resistance-associated protein 9 (Glutathione S-conjugate transporting ATPase 9) (ATP-energized glutathione S-conjugate pump 9) , partial (19%)
CHR13_JGVV74_53_T01	VIT_13s0074g00690	-1.39935	0.000756173	34.16	transport.ABC transporters and multidrug resistance systems
CHRUN_JGVV625_2_T01	VIT_00s0625g00020	-1.22867	0.0125205	34.16	transport.ABC transporters and multidrug resistance systems	weakly similar to UP|Q6X4V5_GOSHI (Q6X4V5) ABC transporter, partial (40%)
CHR6_JGVV61_14_T01	VIT_06s0061g01480	-1.32922	0.00404032	34.16	transport.ABC transporters and multidrug resistance systems	similar to UP|Q8LP45_TOBAC (Q8LP45) Pleiotropic drug resistance like protein, partial (21%)
CHR6_JGVV61_119_T01	VIT_06s0061g00350	-1.87848	0.00385097	34.16	transport.ABC transporters and multidrug resistance systems	weakly similar to UP|Q6X4V5_GOSHI (Q6X4V5) ABC transporter, partial (40%)
CHR14_JGVV108_42_T01	VIT_14s0108g00430	-1.75572	0.00719934	34.16	transport.ABC transporters and multidrug resistance systems	homologue to UP|MDR11_ARATH (Q9LJX0) Multidrug resistance protein 11 (P-glycoprotein 19), partial (18%)
CHR14_JGVV68_208_T01	VIT_14s0068g02190	-2.16414	0.000779465	34.18	transport.unspecified anions
CHR13_JGVV19_415_T01	VIT_13s0019g00330	-1.67285	0.007935	34.19.1	transport.Major Intrinsic Proteins.PIP	UP|Q5MBH8_VITVI (Q5MBH8) Aquaporin, complete
CHR5_JGVV29_72_T01	VIT_05s0029g00510	1.80084	0.00161653	34.19.1	transport.Major Intrinsic Proteins.PIP	similar to UP|Q9LLM0_VITVI (Q9LLM0) Plasma membrane aquaporin, complete
CHR6_JGVV4_521_T01	VIT_06s0004g02850	-1.71999	0.000586412	34.19.1	transport.Major Intrinsic Proteins.PIP	UP|Q2HZF5_VITVI (Q2HZF5) Aquaporin PIP2, complete
CHR6_JGVV9_226_T01	VIT_06s0009g01110	-2.53082	0.00082048	34.21	transport.calcium	similar to UP|Q8W102_ARATH (Q8W102) AT5g17860/MVA3_210, partial (29%)
CHR15_JGVV46_326_T01	VIT_15s0046g00040	-1.23818	0.0266134	34.21	transport.calcium	similar to UP|ECAP_LYCES (Q42883) Calcium-transporting ATPase, endoplasmic reticulum-type , partial (18%)
CHRUN_JGVV616_1_T01	VIT_00s0616g00010	1.08242	0.00733909	34.98	transport.membrane system unknown
CHR17_JGVV0_662_T01	VIT_17s0000g02970	-1.19483	0.00134493	34.99	transport.misc
CHR5_JGVV49_206_T01	VIT_05s0049g02310	1.09875	0.0144777	34.99	transport.misc
CHR19_JGVV14_264_T01	VIT_19s0014g02970	-1.27032	0.00273467	34.99	transport.misc
CHR16_JGVV50_169_T01	VIT_16s0050g00900	-1.11417	0.0214793	34.99	transport.misc
CHR3_JGVV91_20_T01	VIT_03s0091g01050	1.44042	0.0178868	34.99	transport.misc	similar to UP|Q9FM07_ARATH (Q9FM07) Permease 1 (Protein At5g62890), partial (90%)
CHR17_JGVV0_894_T01	VIT_17s0000g00130	-1.88577	0.00375132	34.99	transport.misc	similar to UP|Q8VWW0_GOSHI (Q8VWW0) Polyphosphoinositide binding protein, partial (68%)
CHR1_JGVV26_181_T01	VIT_01s0026g00740	2.04209	0.00147099	34.99	transport.misc	similar to UP|Q9FM07_ARATH (Q9FM07) Permease 1 (Protein At5g62890), partial (90%)
CHRUN_JGVV477_2_T01	VIT_00s0477g00030	-1.18877	0.00106249	34.99	transport.misc	similar to UP|Q9FKQ1_ARATH (Q9FKQ1) Emb|CAB89401.1 (AT5g65380/MNA5_11), partial (48%)
CHR11_JGVV16_268_T01	VIT_11s0016g03050	1.04842	0.0129984	34.99	transport.misc	similar to UP|Q6EP85_ORYSA (Q6EP85) Membrane protein-like, partial (24%)
CHR4_JGVV23_205_T01	VIT_04s0023g01720	-1.22789	0.00160727	34.99	transport.misc	similar to UP|Q2PYY3_SOLTU (Q2PYY3) Transporter-like protein, partial (84%)
CHR13_JGVV67_102_T01	VIT_13s0067g02300	2.16667	0.000734759	35.1	not assigned.no ontology
CHR8_JGVV7_377_T01	VIT_08s0007g05020	-1.07202	0.0333567	35.1	not assigned.no ontology
CHR3_JGVV63_16_T01	VIT_03s0063g00170	1.00819	0.0307632	35.1	not assigned.no ontology	homologue to RF|NP_996530.1|45827736|NM_206807 vitamin K epoxide reductase complex, subunit 1 {Gallus gallus} (exp=-1; wgp=0; cg=0), partial (9%)
CHR6_JGVV9_182_T01	VIT_06s0009g01670	-1.72919	0.000858625	35.1	not assigned.no ontology
CHR5_JGVV49_125_T01	VIT_05s0049g01410	1.72561	0.0101427	35.1	not assigned.no ontology	similar to UP|Q8LBH4_ARATH (Q8LBH4) Ids4-like protein, partial (92%)
CHR7_JGVV5_17_T01	VIT_07s0005g00170	1.17029	0.00587371	35.1	not assigned.no ontology	homologue to UP|SRP_VITRI (Q9SW70) Stress-related protein, complete
CHR14_JGVV60_156_T01	VIT_14s0060g01030	-1.11436	0.00253666	35.1	not assigned.no ontology
CHR5_JGVV20_159_T01	VIT_05s0020g01740	-1.05155	0.0295366	35.1	not assigned.no ontology	similar to GP|21950739|gb|AAM78582.1 RanGAP1 interacting protein {Arabidopsis thaliana}, partial (8%)
CHR5_JGVV94_13_T01	VIT_05s0094g00150	-1.1461	0.010207	35.1	not assigned.no ontology	similar to UP|IM30_ARATH (O80796) Probable membrane-associated 30 kDa protein, chloroplast precursor, partial (79%)
CHR13_JGVV19_386_T01	VIT_13s0019g00740	-1.78592	0.000779465	35.1	not assigned.no ontology	similar to UP|O80644_ARATH (O80644) Expressed protein, partial (70%)
CHR13_JGVV19_356_T01	VIT_13s0019g01280	1.15492	0.0369144	35.1	not assigned.no ontology
CHR5_JGVV94_98_T01	VIT_05s0094g01080	-1.06755	0.00342291	35.1	not assigned.no ontology	similar to UP|Q8SAE5_MEDTR (Q8SAE5) Ankyrin-kinase, partial (8%)
CHR13_JGVV19_327_T01	VIT_13s0019g01840	-1.48119	0.0331251	35.1	not assigned.no ontology	similar to UP|Q8LPL5_ARATH (Q8LPL5) Cell cycle switch protein, partial (35%)
CHR14_JGVV128_5_T01	VIT_14s0128g00050	-1.30482	0.00265826	35.1	not assigned.no ontology	similar to GB|AAK53016.1|14030683|AF375432 At1g54780/T22H22_19 {Arabidopsis thaliana} (exp=-1; wgp=0; cg=0), partial (78%)
CHR4_JGVV23_67_T01	VIT_04s0023g03240	-1.69299	0.00291989	35.1	not assigned.no ontology	similar to GB|AAR28019.1|39545912|AY463617 TAF14b {Arabidopsis thaliana} (exp=-1; wgp=0; cg=0), partial (40%)
CHR8_JGVV32_72_T01	VIT_08s0032g00910	1.09289	0.00213886	35.1	not assigned.no ontology	similar to UP|Q66GR0_ARATH (Q66GR0) At5g06390, partial (84%)
CHR4_JGVV44_98_T01	VIT_04s0044g00990	1.17135	0.0305021	35.1	not assigned.no ontology
CHR8_JGVV56_148_T01	VIT_08s0056g01690	-1.02141	0.0111744	35.1	not assigned.no ontology	similar to RF|NP_564388.1|18398254|NM_102942 rhodopsin-like receptor {Arabidopsis thaliana} (exp=-1; wgp=0; cg=0), partial (37%)
CHR8_JGVV58_37_T01	VIT_08s0058g01110	1.29513	0.0068233	35.1	not assigned.no ontology	similar to UP|Q5JN79_ORYSA (Q5JN79) Ovate family protein-like, partial (23%)
CHR8_JGVV40_48_T01	VIT_08s0040g02900	1.17866	0.0016251	35.1	not assigned.no ontology
CHR8_JGVV40_65_T01	VIT_08s0040g02700	1.71226	0.00121149	35.1	not assigned.no ontology	homologue to RF|NP_181275.2|30687119|NM_129294 metal ion binding {Arabidopsis thaliana} (exp=-1; wgp=0; cg=0), partial (12%)
CHR4_JGVV23_241_T01	VIT_04s0023g01270	-1.22699	0.00197009	35.1	not assigned.no ontology
CHR6_JGVV4_414_T01	VIT_06s0004g04010	-1.11441	0.0227207	35.1	not assigned.no ontology
CHR13_JGVV74_10_T01	VIT_13s0074g00110	-2.50483	0.000409625	35.1	not assigned.no ontology
CHR4_JGVV8_300_T01	VIT_04s0008g03200	1.50916	0.00426737	35.1	not assigned.no ontology	similar to UP|Q8LEE3_ARATH (Q8LEE3) Lysophospholipase-like protein, partial (72%)
CHR4_JGVV8_159_T01	VIT_04s0008g01720	-1.84129	0.000723454	35.1	not assigned.no ontology	weakly similar to UP|Q69NN6_ORYSA (Q69NN6) Mechanosensitive ion channel domain-containing protein-like, partial (27%)
CHR6_JGVV4_468_T01	VIT_06s0004g03400	2.1196	0.00775332	35.1	not assigned.no ontology	similar to UP|Q9LSS5_ARATH (Q9LSS5) Myosin heavy chain-like, partial (24%)
CHR12_JGVV57_99_T01	VIT_12s0057g01110	1.34433	0.0325993	35.1	not assigned.no ontology	weakly similar to UP|Q67V42_ORYSA (Q67V42) MutT domain protein-like, partial (69%)
CHR11_JGVV16_383_T01	VIT_11s0016g04270	-1.30041	0.00119734	35.1	not assigned.no ontology	weakly similar to UP|Q9LK01_ARATH (Q9LK01) Hydrolase-like protein (At3g24420), partial (56%)
CHR1_JGVV137_47_T01	VIT_01s0137g00360	1.10108	0.022348	35.1	not assigned.no ontology	weakly similar to UP|Q2QMR8_ORYSA (Q2QMR8) Expressed protein, partial (18%)
CHR1_JGVV146_11_T01	VIT_01s0146g00120	-1.12405	0.00553299	35.1	not assigned.no ontology
CHR1_JGVV26_220_T01	VIT_01s0026g00330	-1.50479	0.00868499	35.1	not assigned.no ontology
CHRUN_JGVV407_1_T01	VIT_00s0407g00010	-1.1087	0.0275783	35.1	not assigned.no ontology	similar to RF|NP_194189.2|42567107|NM_118591 Rho GTPase activator {Arabidopsis thaliana} (exp=-1; wgp=0; cg=0), partial (5%)
CHR10_JGVV3_353_T01	VIT_10s0003g03950	1.38054	0.00119734	35.1	not assigned.no ontology
CHR1_JGVV127_33_T01	VIT_01s0127g00540	-1.01171	0.0132975	35.1	not assigned.no ontology	similar to RF|NP_564756.1|18406743|NM_104729 electron transporter {Arabidopsis thaliana} (exp=-1; wgp=0; cg=0), partial (57%)
CHR9_JGVV96_61_T01	VIT_09s0096g00880	-1.05576	0.00610261	35.1	not assigned.no ontology	weakly similar to GP|3170250|gb|AAC18062.1| acetyl CoA: benzylalcohol acetyltransferase; BEAT {Clarkia breweri}, partial (17%)
CHR18_JGVV89_2_T01	VIT_18s0089g01420	-1.24956	0.00179988	35.1	not assigned.no ontology	similar to RF|NP_198668.1|15240940|NM_123213 catalytic/ hydrolase {Arabidopsis thaliana} (exp=-1; wgp=0; cg=0), partial (69%)
CHR9_JGVV2_379_T01	VIT_09s0002g04160	-1.18194	0.00674697	35.1	not assigned.no ontology
CHR2_JGVV25_33_T01	VIT_02s0025g00350	-1.24612	0.00306503	35.1	not assigned.no ontology
CHR10_JGVV116_58_T01	VIT_10s0116g01090	3.63809	0.00560329	35.1	not assigned.no ontology	weakly similar to UP|XYNC_FIBSU (P35811) Endo-1,4-beta-xylanase C precursor (Xylanase C) (1,4-beta-D-xylan xylanohydrolase C) , partial (3%)
CHR11_JGVV16_527_T01	VIT_11s0016g05880	1.42923	0.0164176	35.1	not assigned.no ontology
CHR9_JGVV2_671_T01	VIT_09s0002g07540	1.24482	0.00553299	35.1	not assigned.no ontology	similar to UP|Q9FZA1_ARATH (Q9FZA1) F3H9.7 protein, partial (58%)
CHR11_JGVV16_500_T01	VIT_11s0016g05570	-1.77124	0.000723454	35.1	not assigned.no ontology	similar to GB|AAM66113.1|21595571|AY088583 thylakoid lumenal 16.5 kDa protein, chloroplast precursor {Arabidopsis thaliana} (exp=-1; wgp=0; cg=0), partial (68%)
CHR9_JGVV2_438_T01	VIT_09s0002g04840	1.85709	0.00107447	35.1	not assigned.no ontology	similar to UP|Q5Z4S0_ORYSA (Q5Z4S0) Thionin Osthi1-like, partial (19%)
CHR19_JGVV90_74_T01	VIT_19s0090g00840	1.1626	0.00545581	35.1	not assigned.no ontology
CHR17_JGVV0_48_T01	VIT_17s0000g09910	-1.14491	0.001462	35.1	not assigned.no ontology
CHR17_GSVIVT00008017001_T01	VIT_17s0000g06080	2.32342	0.000321382	35.1	not assigned.no ontology	homologue to UP|Q45Q24_NICBE (Q45Q24) PHB1, partial (95%)
CHR17_GSVIVT00008018001_T01	VIT_17s0000g06070	3.13311	0.00256513	35.1	not assigned.no ontology	homologue to UP|Q45Q24_NICBE (Q45Q24) PHB1, partial (95%)
CHRUN_JGVV179_34_T01	VIT_00s0179g00370	-1.29979	0.00158177	35.1	not assigned.no ontology
CHR17_JGVV0_181_T01	VIT_17s0000g08370	1.06197	0.00913043	35.1	not assigned.no ontology
CHR10_JGVV3_426_T01	VIT_10s0003g04950	-1.28003	0.0065133	35.1	not assigned.no ontology	similar to GB|AAM63479.1|21554372|AY086477 phospholipase-like protein {Arabidopsis thaliana} (exp=-1; wgp=0; cg=0), partial (76%)
CHRUN_JGVV304_1_T01	VIT_00s0304g00020	-1.18716	0.00451788	35.1	not assigned.no ontology
CHR16_JGVV98_102_T01	VIT_16s0098g00890	1.03386	0.00123803	35.1	not assigned.no ontology	similar to GB|AAR92356.1|40824154|BT011320 At5g53730 {Arabidopsis thaliana} (exp=-1; wgp=0; cg=0), partial (35%)
CHR17_JGVV0_740_T01	VIT_17s0000g02050	-1.20203	0.00451537	35.1	not assigned.no ontology	weakly similar to UP|NUD18_ARATH (Q9LQU5) Nudix hydrolase 18, mitochondrial precursor (AtNUDT18) , partial (88%)
CHR10_JGVV3_380_T01	VIT_10s0003g04270	1.07318	0.00786685	35.1	not assigned.no ontology	weakly similar to GB|AAL16179.1|16226483|AF428411 AT5g07220/T28J14_160 {Arabidopsis thaliana} (exp=-1; wgp=0; cg=0), partial (34%)
CHR3_JGVV63_167_T01	VIT_03s0063g01790	-1.51197	0.00287581	35.1	not assigned.no ontology	similar to UP|O48716_ARATH (O48716) En/Spm-like transposon protein (At2g26490), partial (21%)
CHR1_JGVV10_166_T01	VIT_01s0010g02320	1.95107	0.00702297	35.1	not assigned.no ontology	weakly similar to UP|Q9LU88_ARATH (Q9LU88) Acetyltranferase-like protein, partial (9%)
CHR1_JGVV10_81_T01	VIT_01s0010g01170	-1.26338	0.00200091	35.1	not assigned.no ontology	similar to UP|Q5JJV4_ORYSA (Q5JJV4) YGGT family protein-like, partial (51%)
CHR1_JGVV11_104_T01	VIT_01s0011g05600	1.90231	0.0212415	35.1	not assigned.no ontology
CHR1_JGVV11_134_T01	VIT_01s0011g05290	-1.63501	0.000657974	35.1	not assigned.no ontology	similar to GB|AAQ89660.1|37202090|BT010638 At1g70760 {Arabidopsis thaliana} (exp=-1; wgp=0; cg=0), partial (48%)
CHR10_JGVV116_24_T01	VIT_10s0116g00530	-1.0083	0.00493981	35.1	not assigned.no ontology	homologue to UP|THI4_CITSI (O23787) Thiazole biosynthetic enzyme, chloroplast precursor, partial (61%)
CHR3_GSVIVT00038478001_T01	VIT_03s0097g00230	1.01683	0.0239431	35.1	not assigned.no ontology	homologue to UP|Q45Q24_NICBE (Q45Q24) PHB1, partial (95%)
CHR3_GSVIVT00015668001_T01	VIT_03s0017g00610	-1.20054	0.00590236	35.1	not assigned.no ontology
CHR9_JGVV18_129_T01	VIT_09s0018g01780	-1.06294	0.00195719	35.1	not assigned.no ontology	similar to UP|Q3EDA8_ARATH (Q3EDA8) Protein At1g16880, partial (64%)
CHR15_JGVV48_265_T01	VIT_15s0048g00190	-1.18666	0.0221717	35.1	not assigned.no ontology	similar to UP|Q8LBH4_ARATH (Q8LBH4) Ids4-like protein, partial (92%)
CHRUN_JGVV753_1_T01	VIT_00s0753g00010	-2.16367	0.0251126	35.1	not assigned.no ontology	weakly similar to UP|O81922_CAPAN (O81922) Proline-rich protein, partial (35%)
CHR2_JGVV87_35_T01	VIT_02s0087g00630	-1.02199	0.00958659	35.1	not assigned.no ontology	weakly similar to RF|NP_193673.2|42566953|NM_118058 electron carrier {Arabidopsis thaliana} (exp=-1; wgp=0; cg=0), partial (25%)
CHR18_JGVV1_1196_T01	VIT_18s0001g15700	-1.02673	0.00594399	35.1	not assigned.no ontology	similar to UP|Q6K1Q5_ORYSA (Q6K1Q5) Glycolipid transfer protein-like, partial (98%)
CHR3_JGVV38_148_T01	VIT_03s0038g03220	-1.18369	0.0149698	35.1	not assigned.no ontology
CHR8_JGVV7_612_T01	VIT_08s0007g02560	1.06654	0.0138952	35.1	not assigned.no ontology	similar to UP|Q53ND9_ORYSA (Q53ND9) Expressed protein, partial (17%)
CHR15_JGVV46_196_T01	VIT_15s0046g01560	-1.29676	0.00119734	35.1	not assigned.no ontology	weakly similar to RF|NP_182147.1|15225945|NM_130187 protein binding {Arabidopsis thaliana} (exp=-1; wgp=0; cg=0), partial (7%)
CHR18_JGVV1_832_T01	VIT_18s0001g11770	-1.18829	0.011308	35.1	not assigned.no ontology
CHR18_JGVV1_47_T01	VIT_18s0001g00700	-1.55572	0.00857421	35.1	not assigned.no ontology	weakly similar to UP|Q69NN6_ORYSA (Q69NN6) Mechanosensitive ion channel domain-containing protein-like, partial (27%)
CHR18_JGVV122_90_T01	VIT_18s0122g00360	2.49495	0.000741255	35.1	not assigned.no ontology
CHR14_JGVV60_168_T01	VIT_14s0060g00890	1.20341	0.0125672	35.1.2	not assigned.no ontology.agenet domain-containing protein	weakly similar to UP|Q9ZPZ3_ARATH (Q9ZPZ3) T31J12.4, partial (12%)
CHRUN_JGVV181_2_T01	VIT_00s0181g00020	-1.05452	0.0143117	35.1.3	not assigned.no ontology.armadillo_beta-catenin repeat family protein
CHR19_JGVV90_165_T01	VIT_19s0090g01790	1.06283	0.0112825	35.1.3	not assigned.no ontology.armadillo_beta-catenin repeat family protein	similar to UP|Q9LJY1_ARATH (Q9LJY1) Gb|AAC31834.1, partial (11%)
CHRUN_JGVV1008_1_T01	VIT_00s1008g00010	1.58228	0.00273902	35.1.5	not assigned.no ontology.pentatricopeptide (PPR) repeat-containing protein
CHR11_JGVV37_76_T01	VIT_11s0037g00840	-1.84198	0.000614381	35.1.5	not assigned.no ontology.pentatricopeptide (PPR) repeat-containing protein	similar to UP|Q9XI40_ARATH (Q9XI40) F9L1.23 protein, partial (13%)
CHR1_JGVV11_574_T01	VIT_01s0011g00660	-1.42672	0.00113917	35.1.5	not assigned.no ontology.pentatricopeptide (PPR) repeat-containing protein	weakly similar to UP|Q8H2U1_ORYSA (Q8H2U1) Selenium-binding protein-like, partial (33%)
CHR5_JGVV20_405_T01	VIT_05s0020g04320	-1.52655	0.000935269	35.1.5	not assigned.no ontology.pentatricopeptide (PPR) repeat-containing protein
CHR1_JGVV10_132_T01	VIT_01s0010g01900	-2.68745	0.000376481	35.1.5	not assigned.no ontology.pentatricopeptide (PPR) repeat-containing protein
CHR3_JGVV38_318_T01	VIT_03s0038g01320	-1.1598	0.00314196	35.1.5	not assigned.no ontology.pentatricopeptide (PPR) repeat-containing protein
CHR11_JGVV65_92_T01	VIT_11s0065g01100	-2.61987	0.000614381	35.1.5	not assigned.no ontology.pentatricopeptide (PPR) repeat-containing protein
CHR18_JGVV1_375_T01	VIT_18s0001g06760	-1.15267	0.00168854	35.1.21	not assigned.no ontology.epsin N-terminal homology (ENTH) domain-containing protein	weakly similar to UP|Q7X9S1_GOSBA (Q7X9S1) Fiber protein Fb19 (Fragment), partial (35%)
CHR12_JGVV59_41_T01	VIT_12s0059g00440	-3.92438	0.000975422	35.1.40	not assigned.no ontology.glycine rich proteins	similar to UP|Q46I49_PROMT (Q46I49) RNA-binding region RNP-1 (RNA recognition motif), partial (18%)
CHR19_JGVV90_127_T01	VIT_19s0090g01380	1.49673	0.00257496	35.1.40	not assigned.no ontology.glycine rich proteins	similar to UP|LGE1_ASHGO (Q75A59) Transcriptional regulatory protein LGE1, partial (7%)
CHR2_JGVV12_218_T01	VIT_02s0012g00460	-1.97928	0.00775332	35.1.40	not assigned.no ontology.glycine rich proteins
CHR5_JGVV51_52_T01	VIT_05s0051g00680	-1.29801	0.00375132	35.1.40	not assigned.no ontology.glycine rich proteins	weakly similar to GB|CAB79764.1|7269947|ATCHRIV73 glycine-rich protein {Arabidopsis thaliana} (exp=0; wgp=1; cg=0), partial (78%)
CHR18_JGVV1_488_T01	VIT_18s0001g08060	1.26285	0.00223095	35.1.41	not assigned.no ontology.hydroxyproline rich proteins	similar to GB|AAP21202.1|30102568|BT006394 At5g65660 {Arabidopsis thaliana} (exp=-1; wgp=0; cg=0), partial (15%)
CHR1_JGVV11_370_T01	VIT_01s0011g02860	-1.33974	0.00404439	35.1.41	not assigned.no ontology.hydroxyproline rich proteins	similar to GB|BAC55960.1|28071265|AB087408 actin binding protein {Arabidopsis thaliana} (exp=-1; wgp=0; cg=0), partial (15%)
CHR18_JGVV166_20_T01	VIT_18s0166g00250	-1.05503	0.00635883	35.1.42	not assigned.no ontology.proline rich family	similar to UP|Q09083_PHAVU (Q09083) Hydroxyproline-rich glycoprotein precursor, partial (37%)
CHR15_JGVV24_84_T01	VIT_15s0024g00770	1.1383	0.0180727	35.1.42	not assigned.no ontology.proline rich family	similar to UP|Q6V8K5_ORYSA (Q6V8K5) GPRP, partial (38%)
CHR5_JGVV49_53_T01	VIT_05s0049g00600	-1.54182	0.00639655	35.1.42	not assigned.no ontology.proline rich family	homologue to UP|Q8LGR5_VITVI (Q8LGR5) Proline rich protein 2, partial (87%)
CHRUN_JGVV411_2_T01	VIT_00s0411g00020	-1.13173	0.0181465	35.2	not assigned.unknown	weakly similar to UP|Q6ERI3_ORYSA (Q6ERI3) Ankyrin repeat family protein-like, partial (5%)
CHRUN_JGVV256_11_T01	VIT_00s0256g00110	-1.21957	0.0439908	35.2	not assigned.unknown	weakly similar to UP|Q6ERI3_ORYSA (Q6ERI3) Ankyrin repeat family protein-like, partial (5%)
CHR6_JGVV61_125_T01	VIT_06s0061g00280	1.27783	0.00616475	35.2	not assigned.unknown
CHR6_JGVV4_89_T01	VIT_06s0004g07550	1.59509	0.00560329	35.2	not assigned.unknown	UP|Q9XES3_MESCR (Q9XES3) Wound-induced protein WI12, partial (14%)
CHR10_JGVV116_46_T01	VIT_10s0116g00900	-1.06377	0.0365072	35.2	not assigned.unknown
CHRUN_JGVV2377_1_T01	VIT_00s2377g00010	-1.1777	0.00160142	35.2	not assigned.unknown	similar to GB|AAL90955.1|19699178|AY090294 At2g04039/At2g04039 {Arabidopsis thaliana} (exp=-1; wgp=0; cg=0), partial (60%)
CHR13_JGVV156_14_T01	VIT_13s0156g00150	-1.3959	0.00421597	35.2	not assigned.unknown
CHRUN_JGVV480_8_T01	VIT_00s0480g00080	-1.5437	0.0108175	35.2	not assigned.unknown	UP|PPO_VITVI (P43311) Polyphenol oxidase, chloroplast precursor (PPO) (Catechol oxidase) , complete
CHRUN_JGVV480_7_T01	VIT_00s0480g00070	-1.32137	0.0320978	35.2	not assigned.unknown	UP|PPO_VITVI (P43311) Polyphenol oxidase, chloroplast precursor (PPO) (Catechol oxidase) , complete
CHR13_JGVV156_9_T01	VIT_13s0156g00100	-1.78624	0.00109577	35.2	not assigned.unknown
CHR13_JGVV64_88_T01	VIT_13s0064g00900	-2.30054	0.000614381	35.2	not assigned.unknown
CHR13_JGVV64_87_T01	VIT_13s0064g00910	-1.79363	0.0238017	35.2	not assigned.unknown
CHR13_JGVV19_324_T01	VIT_13s0019g01890	-1.27576	0.000916863	35.2	not assigned.unknown
CHR7_JGVV104_48_T01	VIT_07s0104g01340	-1.18018	0.0155318	35.2	not assigned.unknown
CHRUN_JGVV541_1_T01	VIT_00s0541g00010	-1.114	0.0129947	35.2	not assigned.unknown
CHR13_JGVV19_249_T01	VIT_13s0019g02680	-2.37451	0.00402548	35.2	not assigned.unknown	similar to GB|AAL25566.1|16648748|AY058150 AT5g02020/T7H20_70 {Arabidopsis thaliana} (exp=-1; wgp=0; cg=0), partial (21%)
CHR10_JGVV3_40_T01	VIT_10s0003g00420	-1.00043	0.0125672	35.2	not assigned.unknown
CHR13_JGVV64_108_T01	VIT_13s0064g00650	-1.36798	0.00150317	35.2	not assigned.unknown	weakly similar to UP|Q7X8Y6_CHLRE (Q7X8Y6) Tab2 protein, partial (19%)
CHR10_JGVV3_119_T01	VIT_10s0003g01310	-1.12393	0.0157824	35.2	not assigned.unknown	similar to UP|ZBTB4_HUMAN (Q9P1Z0) Zinc finger and BTB domain-containing protein 4 (KAISO-like zinc finger protein 1) (KAISO-L1), partial (3%)
CHR10_JGVV3_299_T01	VIT_10s0003g03310	-1.401	0.00360532	35.2	not assigned.unknown
CHR13_JGVV64_121_T01	VIT_13s0064g00460	-1.16718	0.00217208	35.2	not assigned.unknown
CHR10_JGVV3_106_T01	VIT_10s0003g01160	-1.3199	0.0153655	35.2	not assigned.unknown
CHRUN_JGVV2705_1_T01	VIT_00s2705g00010	-1.93912	0.00166734	35.2	not assigned.unknown	similar to GB|AAP12897.1|30017327|BT006248 At1g11440 {Arabidopsis thaliana} (exp=-1; wgp=0; cg=0), partial (12%)
CHRUN_PDVV198_3_T01	VIT_00s0198g00050	1.02686	0.0112849	35.2	not assigned.unknown
CHRUN_JGVV404_5_T01	VIT_00s0404g00050	-1.05104	0.00366338	35.2	not assigned.unknown
CHR10_JGVV3_94_T01	VIT_10s0003g01030	1.01671	0.0239294	35.2	not assigned.unknown
CHRUN_JGVV269_10_T01	VIT_00s0269g00150	-1.33214	0.00809087	35.2	not assigned.unknown
CHR6_JGVV61_141_T01	VIT_06s0061g00080	-1.08419	0.0254602	35.2	not assigned.unknown	similar to UP|Q94BZ0_ARATH (Q94BZ0) At1g50450/F11F12_20, partial (28%)
CHR10_JGVV116_108_T01	VIT_10s0116g01790	1.98401	0.00120667	35.2	not assigned.unknown
CHRUN_JGVV302_1_T01	VIT_00s0302g00010	-1.01382	0.00746753	35.2	not assigned.unknown
CHRUN_JGVV301_8_T01	VIT_00s0301g00080	-1.71516	0.0025316	35.2	not assigned.unknown
CHR6_JGVV61_18_T01	VIT_06s0061g01440	1.5817	0.000844681	35.2	not assigned.unknown
CHRUN_JGVV2829_1_T01	VIT_00s2829g00010	-1.90819	0.00299665	35.2	not assigned.unknown	similar to GB|AAP12897.1|30017327|BT006248 At1g11440 {Arabidopsis thaliana} (exp=-1; wgp=0; cg=0), partial (12%)
CHR9_JGVV2_397_T01	VIT_09s0002g04360	-1.08777	0.00161633	35.2	not assigned.unknown
CHR11_JGVV37_77_T01	VIT_11s0037g00850	-1.82487	0.00121149	35.2	not assigned.unknown
CHR9_JGVV2_314_T01	VIT_09s0002g03460	-2.20346	0.000324123	35.2	not assigned.unknown	similar to UP|Y3136_ARATH (Q9LIG0) Clavaminate synthase-like protein At3g21360 , partial (84%)
CHR8_JGVV40_275_T01	VIT_08s0040g00440	-1.39051	0.00502971	35.2	not assigned.unknown
CHR9_JGVV2_138_T01	VIT_09s0002g01590	-1.40278	0.0239108	35.2	not assigned.unknown
CHR8_JGVV40_69_T01	VIT_08s0040g02650	-1.04926	0.00529014	35.2	not assigned.unknown	similar to UP|Q84TG0_ARATH (Q84TG0) At5g02580, partial (70%)
CHR9_JGVV2_125_T01	VIT_09s0002g01450	-1.37457	0.00803237	35.2	not assigned.unknown	similar to UP|Q75K33_ORYSA (Q75K33) Expressed protein, partial (71%)
CHR8_JGVV56_110_T01	VIT_08s0056g01300	1.10253	0.00533642	35.2	not assigned.unknown	similar to UP|Q2HVC5_MEDTR (Q2HVC5) Cupin, RmlC-type, partial (41%)
CHR8_JGVV56_101_T01	VIT_08s0056g01190	-1.4978	0.0131489	35.2	not assigned.unknown
CHR9_JGVV2_302_T01	VIT_09s0002g03340	-1.7664	0.000604543	35.2	not assigned.unknown
CHR8_JGVV32_13_T01	VIT_08s0032g00150	2.25979	0.00173407	35.2	not assigned.unknown
CHR8_JGVV32_12_T01	VIT_08s0032g00140	1.179	0.00678938	35.2	not assigned.unknown
CHR8_JGVV32_4_T01	VIT_08s0032g00050	-1.47707	0.00541615	35.2	not assigned.unknown	similar to UP|Q96337_BRANA (Q96337) AMP-binding protein, partial (6%)
CHR11_JGVV16_471_T01	VIT_11s0016g05260	-1.01729	0.00440504	35.2	not assigned.unknown	weakly similar to UP|Q33SC5_9GAMM (Q33SC5) Peptidase M28 precursor, partial (4%)
CHR12_JGVV55_88_T01	VIT_12s0055g01130	-1.24674	0.00428455	35.2	not assigned.unknown	similar to RF|NP_193391.3|42566875|NM_117759 catalytic {Arabidopsis thaliana} (exp=-1; wgp=0; cg=0), partial (55%)
CHR9_JGVV2_88_T01	VIT_09s0002g01060	1.36879	0.00180432	35.2	not assigned.unknown	weakly similar to GB|AAD25786.1|4587555|F15I1 F15I1.22 {Arabidopsis thaliana} (exp=0; wgp=1; cg=0), partial (49%)
CHR8_JGVV40_148_T01	VIT_08s0040g01780	1.30711	0.00215699	35.2	not assigned.unknown	similar to UP|Q9ASW6_ARATH (Q9ASW6) T3B23.2/T3B23.2, partial (98%)
CHR8_JGVV7_574_T01	VIT_08s0007g02970	-1.85587	0.0100698	35.2	not assigned.unknown	UP|Q89IW9_BRAJA (Q89IW9) Blr5515 protein, partial (5%)
CHR12_JGVV28_41_T01	VIT_12s0028g03620	1.46484	0.00600276	35.2	not assigned.unknown
CHR8_JGVV7_222_T01	VIT_08s0007g06680	1.11607	0.00657363	35.2	not assigned.unknown	similar to UP|Q9FG35_ARATH (Q9FG35) Emb|CAB82953.1, partial (48%)
CHR8_JGVV7_695_T01	VIT_08s0007g01650	1.40353	0.00336364	35.2	not assigned.unknown
CHR12_JGVV28_191_T01	VIT_12s0028g02010	1.04503	0.0226402	35.2	not assigned.unknown
CHR8_JGVV7_362_T01	VIT_08s0007g05180	-1.40702	0.021918	35.2	not assigned.unknown	weakly similar to UP|Q9LDH1_ARATH (Q9LDH1) SigA binding protein, partial (23%)
CHR8_JGVV7_449_T01	VIT_08s0007g04230	-1.06055	0.00298365	35.2	not assigned.unknown	similar to UP|Q8S9J0_ARATH (Q8S9J0) At2g36630/F1O11.26, partial (49%)
CHR8_JGVV7_378_T01	VIT_08s0007g05010	-1.73266	0.000723454	35.2	not assigned.unknown	similar to UP|Q3EBL7_ARATH (Q3EBL7) Protein At2g36885, partial (64%)
CHR8_JGVV7_439_T01	VIT_08s0007g04340	-1.43624	0.0011478	35.2	not assigned.unknown
CHR12_JGVV28_313_T01	VIT_12s0028g00510	1.00918	0.029429	35.2	not assigned.unknown
CHR12_JGVV28_310_T01	VIT_12s0028g00560	1.60527	0.000723454	35.2	not assigned.unknown
CHR12_JGVV28_303_T01	VIT_12s0028g00670	-1.53987	0.00273467	35.2	not assigned.unknown	similar to UP|Q5Z5Q6_ORYSA (Q5Z5Q6) Zinc knuckle domain-like, partial (11%)
CHR8_JGVV7_316_T01	VIT_08s0007g05650	-1.0303	0.0149828	35.2	not assigned.unknown	similar to UP|Q9VPK1_DROME (Q9VPK1) CG31976-PA, partial (11%)
CHR12_JGVV34_5_T01	VIT_12s0034g02560	-1.35046	0.0253628	35.2	not assigned.unknown	weakly similar to GP|21644691|dbj|BAC01247. P0019E03.5 {Oryza sativa (japonica cultivar-group)}, partial (9%)
CHR12_JGVV35_115_T01	VIT_12s0035g00970	-1.29132	0.00110862	35.2	not assigned.unknown	similar to UP|Q5QM96_ORYSA (Q5QM96) Rubisco subunit binding-protein beta subunit-like, partial (28%)
CHR9_JGVV18_86_T01	VIT_09s0018g01290	1.32969	0.00206889	35.2	not assigned.unknown
CHR12_JGVV34_95_T01	VIT_12s0034g01360	-1.74098	0.00505663	35.2	not assigned.unknown
CHR8_JGVV7_147_T01	VIT_08s0007g07480	-2.83822	0.000741255	35.2	not assigned.unknown
CHR8_JGVV7_148_T01	VIT_08s0007g07470	-1.93393	0.00426737	35.2	not assigned.unknown
CHR8_JGVV7_784_T01	VIT_08s0007g00710	-1.03086	0.01627	35.2	not assigned.unknown	similar to UP|CPLR_DESHA (Q8GFE2) Chlorophenol reductase precursor (Ortho-chlorophenol reductive dehalogenase), partial (7%)
CHR8_JGVV7_760_T01	VIT_08s0007g00950	1.94626	0.00657363	35.2	not assigned.unknown
CHR8_JGVV58_93_T01	VIT_08s0058g00470	1.29004	0.00343304	35.2	not assigned.unknown	similar to UP|Q5DQ85_CAPAN (Q5DQ85) CAPIP1, partial (98%)
CHR7_JGVV31_69_T01	VIT_07s0031g00760	1.47336	0.00161633	35.2	not assigned.unknown	similar to GP|14210847|gb|AAK57193.1 NADPH oxidase 5 beta {Homo sapiens}, partial (2%)
CHRUN_JGVV179_7_T01	VIT_00s0179g00090	1.11386	0.0188161	35.2	not assigned.unknown
CHR11_GSVIVT00015368001_T01	VIT_11s0016g03730	1.16555	0.0132113	35.2	not assigned.unknown
CHR11_GSVIVT00015374001_T01	VIT_11s0016g03790	1.03968	0.0200964	35.2	not assigned.unknown
CHRUN_JGVV187_9_T01	VIT_00s0187g00090	-1.17405	0.0328967	35.2	not assigned.unknown
CHR11_JGVV103_40_T01	VIT_11s0103g00310	1.76514	0.0251953	35.2	not assigned.unknown	weakly similar to GP|15724286|gb|AAL06536.1 AT4g35240/F23E12_200 {Arabidopsis thaliana}, partial (30%)
CHR7_JGVV5_202_T01	VIT_07s0005g02080	1.59267	0.0013409	35.2	not assigned.unknown
CHR7_JGVV5_103_T01	VIT_07s0005g01060	1.00692	0.00314827	35.2	not assigned.unknown
CHRUN_JGVV193_8_T01	VIT_00s0193g00110	-1.25543	0.0198036	35.2	not assigned.unknown
CHR7_JGVV31_112_T01	VIT_07s0031g01260	2.15846	0.000409625	35.2	not assigned.unknown
CHR13_JGVV106_16_T01	VIT_13s0106g00230	-2.9139	0.00474883	35.2	not assigned.unknown	weakly similar to UP|Q9LSB0_ARATH (Q9LSB0) Emb|CAB70981.1, partial (23%)
CHR13_JGVV106_5_T01	VIT_13s0106g00060	-2.95638	0.00195261	35.2	not assigned.unknown	weakly similar to UP|Q9LSB0_ARATH (Q9LSB0) Emb|CAB70981.1, partial (23%)
CHRUN_JGVV227_11_T01	VIT_00s0227g00150	-1.25901	0.00265826	35.2	not assigned.unknown	similar to GB|AAL90955.1|19699178|AY090294 At2g04039/At2g04039 {Arabidopsis thaliana} (exp=-1; wgp=0; cg=0), partial (60%)
CHR7_JGVV255_13_T01	VIT_07s0255g00130	1.3022	0.0029943	35.2	not assigned.unknown	similar to UP|Q2V3B5_ARATH (Q2V3B5) Protein At4g37090, partial (9%)
CHRUN_JGVV194_1_T01	VIT_00s0194g00010	-3.31466	0.000321382	35.2	not assigned.unknown	weakly similar to UP|Q3E8A6_ARATH (Q3E8A6) Protein At5g56075, partial (27%)
CHRUN_JGVV194_20_T01	VIT_00s0194g00210	-1.47859	0.00314827	35.2	not assigned.unknown	similar to UP|Q9ZPL3_SAMSA (Q9ZPL3) Pulvinus outward-rectifying channel for potassium SPOCK1, partial (10%)
CHRUN_JGVV194_17_T01	VIT_00s0194g00180	-1.57587	0.00870141	35.2	not assigned.unknown
CHR13_GSVIVT00036617001_T01	VIT_13s0084g00450	-1.13222	0.00469455	35.2	not assigned.unknown
CHR7_JGVV95_11_T01	VIT_07s0095g00190	-1.02706	0.00155221	35.2	not assigned.unknown
CHR11_JGVV16_193_T01	VIT_11s0016g02260	-2.30686	0.000723454	35.2	not assigned.unknown
CHR11_JGVV16_287_T01	VIT_11s0016g03240	1.29831	0.00294454	35.2	not assigned.unknown	similar to UP|Q9FQZ6_TOBAC (Q9FQZ6) Avr9/Cf-9 rapidly elicited protein 146, partial (41%)
CHR11_JGVV16_388_T01	VIT_11s0016g04330	-1.10719	0.00298365	35.2	not assigned.unknown
CHR8_GSVIVT00025686001_T01	VIT_08s0040g01840	1.22952	0.00390368	35.2	not assigned.unknown
CHR12_JGVV57_29_T01	VIT_12s0057g00310	1.37471	0.00340039	35.2	not assigned.unknown	weakly similar to UP|Q49L63_ARATH (Q49L63) GEX1 (Fragment), partial (11%)
CHRUN_JGVV131_7_T01	VIT_00s0131g00070	-1.15025	0.0298103	35.2	not assigned.unknown
CHR12_JGVV59_28_T01	VIT_12s0059g00290	1.2054	0.0103385	35.2	not assigned.unknown
CHR15_PDVV45_3_T01	VIT_15s0045g00020	1.33339	0.0363904	35.2	not assigned.unknown
CHR16_GSVIVT00018525001_T01	VIT_16s0022g01700	-1.32351	0.00967355	35.2	not assigned.unknown	similar to UP|Q6P5M7_BRARE (Q6P5M7) ADP-ribosylation factor-like 7, partial (8%)
CHR2_JGVV25_243_T01	VIT_02s0025g02640	-1.58349	0.00528177	35.2	not assigned.unknown	similar to UP|Q9SGU7_ARATH (Q9SGU7) F1N19.25 (At1g64680), partial (85%)
CHR2_JGVV25_259_T01	VIT_02s0025g02800	1.14314	0.00161653	35.2	not assigned.unknown	UP|Q33AV7_ORYSA (Q33AV7) Expressed protein, partial (26%)
CHR16_JGVV100_94_T01	VIT_16s0100g00330	-2.30075	0.00160142	35.2	not assigned.unknown
CHR2_JGVV236_10_T01	VIT_02s0236g00100	-1.29533	0.0273456	35.2	not assigned.unknown
CHR2_JGVV25_116_T01	VIT_02s0025g01260	-2.36904	0.000535669	35.2	not assigned.unknown
CHR2_JGVV25_17_T01	VIT_02s0025g00190	-1.66047	0.00304847	35.2	not assigned.unknown
CHR3_GSVIVT00015664001_T01	VIT_03s0017g00560	-1.18784	0.00441616	35.2	not assigned.unknown
CHR3_GSVIVT00031823001_T01	VIT_03s0063g01230	-1.20638	0.00441217	35.2	not assigned.unknown	similar to UP|NTCP_HUMAN (Q14973) Sodium/bile acid cotransporter (Na(+)/bile acid cotransporter) (Na(+)/taurocholate transport protein) (Sodium/taurocholate cotransporting polypeptide) (Solute carrier family 10 member 1), partial (5%)
CHR2_JGVV33_18_T01	VIT_02s0033g00230	-1.08595	0.0287612	35.2	not assigned.unknown	similar to UP|Q94F50_ARATH (Q94F50) AT5g48790/K24G6_12, partial (21%)
CHR1_JGVV150_41_T01	VIT_01s0150g00410	-1.06966	0.00533642	35.2	not assigned.unknown	similar to UP|Q3LVF4_TAROF (Q3LVF4) TO118-23rc (Fragment), partial (63%)
CHR1_JGVV182_4_T01	VIT_01s0182g00050	-1.12261	0.0142095	35.2	not assigned.unknown
CHR1_JGVV26_132_T01	VIT_01s0026g01250	1.48303	0.0125672	35.2	not assigned.unknown
CHR16_JGVV39_83_T01	VIT_16s0039g01420	1.6098	0.0136429	35.2	not assigned.unknown
CHR1_JGVV127_80_T01	VIT_01s0127g00050	2.43586	0.000473045	35.2	not assigned.unknown
CHR1_JGVV127_63_T01	VIT_01s0127g00220	-1.18117	0.00515746	35.2	not assigned.unknown	similar to UP|Q9FG35_ARATH (Q9FG35) Emb|CAB82953.1, partial (48%)
CHR2_JGVV12_170_T01	VIT_02s0012g01030	-1.58978	0.00624136	35.2	not assigned.unknown	similar to UP|Q9LQK4_ARATH (Q9LQK4) F5D14.31 protein, partial (15%)
CHR3_JGVV132_6_T01	VIT_03s0132g00060	1.29308	0.00982176	35.2	not assigned.unknown	similar to UP|Q3E8S5_ARATH (Q3E8S5) Protein At5g32470, partial (19%)
CHR14_JGVV68_69_T01	VIT_14s0068g00740	1.45623	0.00106249	35.2	not assigned.unknown	weakly similar to UP|Q676U0_PINSY (Q676U0) Disease resistance gene, partial (52%)
CHR14_JGVV68_68_T01	VIT_14s0068g00730	1.74019	0.00314196	35.2	not assigned.unknown
CHR14_JGVV68_47_T01	VIT_14s0068g00510	-1.52403	0.00605038	35.2	not assigned.unknown	similar to UP|Q9FL84_ARATH (Q9FL84) Arabidopsis thaliana genomic DNA, chromosome 5, TAC clone:K3K3, partial (26%)
CHR14_JGVV83_31_T01	VIT_14s0083g00370	1.18138	0.0105522	35.2	not assigned.unknown
CHR4_JGVV23_290_T01	VIT_04s0023g00720	-1.22576	0.00205035	35.2	not assigned.unknown
CHR4_JGVV23_252_T01	VIT_04s0023g01150	-1.91227	0.000604543	35.2	not assigned.unknown
CHR15_JGVV46_205_T01	VIT_15s0046g01470	-1.21632	0.00147321	35.2	not assigned.unknown	similar to GB|AAK63864.1|14488088|AF389292 AT4g01150/F2N1_18 {Arabidopsis thaliana} (exp=-1; wgp=0; cg=0), partial (74%)
CHR3_JGVV38_175_T01	VIT_03s0038g02930	-1.11508	0.00616204	35.2	not assigned.unknown	weakly similar to UP|Q6ET95_ORYSA (Q6ET95) Tetracycline transporter protein-like, partial (34%)
CHR15_JGVV46_271_T01	VIT_15s0046g00700	2.22973	0.000614381	35.2	not assigned.unknown	weakly similar to UP|Q9FK03_ARATH (Q9FK03) Emb|CAB66399.1, partial (30%)
CHR15_JGVV46_270_T01	VIT_15s0046g00710	1.88003	0.00133964	35.2	not assigned.unknown	weakly similar to UP|Q9FK03_ARATH (Q9FK03) Emb|CAB66399.1, partial (30%)
CHR15_JGVV46_272_T01	VIT_15s0046g00680	2.64299	0.00802949	35.2	not assigned.unknown	weakly similar to UP|Q9FK03_ARATH (Q9FK03) Emb|CAB66399.1, partial (27%)
CHR15_JGVV46_275_T01	VIT_15s0046g00630	2.1161	0.000321382	35.2	not assigned.unknown	weakly similar to UP|Q9FK03_ARATH (Q9FK03) Emb|CAB66399.1, partial (30%)
CHR15_JGVV46_165_T01	VIT_15s0046g01870	1.68603	0.00440504	35.2	not assigned.unknown	similar to UP|Q681W9_ARATH (Q681W9) MRNA, , clone: RAFL21-92-I07, partial (79%)
CHR3_JGVV38_198_T01	VIT_03s0038g02680	-1.63349	0.006746	35.2	not assigned.unknown	weakly similar to UP|Q3MG92_ANAVT (Q3MG92) Amine oxidase , partial (16%)
CHR3_JGVV38_221_T01	VIT_03s0038g02450	-1.85885	0.00113917	35.2	not assigned.unknown
CHR3_JGVV17_82_T01	VIT_03s0017g01390	1.48229	0.00880254	35.2	not assigned.unknown	UP|Q7F1U6_ORYSA (Q7F1U6) Adhesive/proline-rich protein homolog-like protein, partial (21%)
CHR15_JGVV46_30_T01	VIT_15s0046g03430	-1.84907	0.00406166	35.2	not assigned.unknown
CHR3_JGVV38_303_T01	VIT_03s0038g01510	-1.24373	0.00133911	35.2	not assigned.unknown	weakly similar to UP|Q9SKP5_ARATH (Q9SKP5) Expressed protein (At2g21180/F26H11.6), partial (60%)
CHR3_JGVV63_164_T01	VIT_03s0063g01760	2.0501	0.000734759	35.2	not assigned.unknown
CHR3_JGVV63_191_T01	VIT_03s0063g02040	-1.33275	0.0101757	35.2	not assigned.unknown
CHR15_JGVV21_84_T01	VIT_15s0021g01860	-1.0405	0.00364262	35.2	not assigned.unknown	similar to UP|Q7XC52_ORYSA (Q7XC52) Expressed protein, partial (5%)
CHR3_JGVV38_362_T01	VIT_03s0038g00740	-1.17606	0.0129551	35.2	not assigned.unknown	similar to GP|11692898|gb|AAG40052.1 At2g21280 {Arabidopsis thaliana}, partial (7%)
CHR3_JGVV38_42_T01	VIT_03s0038g04330	-1.46309	0.00360532	35.2	not assigned.unknown
CHR15_JGVV24_93_T01	VIT_15s0024g00660	-2.36025	0.000956353	35.2	not assigned.unknown
CHR17_JGVV0_857_T01	VIT_17s0000g00680	-1.79323	0.00294454	35.2	not assigned.unknown	similar to UP|Q2DZA7_ACICE (Q2DZA7) Signal recognition particle protein, partial (4%)
CHR17_JGVV0_823_T01	VIT_17s0000g01160	1.87493	0.0151163	35.2	not assigned.unknown
CHR18_JGVV72_75_T01	VIT_18s0072g00450	1.77538	0.00259572	35.2	not assigned.unknown
CHR18_JGVV72_102_T01	VIT_18s0072g00150	-1.10973	0.00728764	35.2	not assigned.unknown
CHR17_PDVV0_641_T01	VIT_17s0000g02850	-1.03124	0.00374078	35.2	not assigned.unknown
CHR17_JGVV0_619_T01	VIT_17s0000g03460	1.52922	0.00161633	35.2	not assigned.unknown
CHR19_JGVV14_169_T01	VIT_19s0014g01930	-1.14643	0.00129447	35.2	not assigned.unknown	similar to UP|Q2HIU0_ARATH (Q2HIU0) At3g15110, partial (59%)
CHR19_JGVV135_22_T01	VIT_19s0135g00300	-1.00376	0.00343174	35.2	not assigned.unknown	weakly similar to UP|Q9LSB0_ARATH (Q9LSB0) Emb|CAB70981.1, partial (23%)
CHR17_JGVV0_625_T01	VIT_17s0000g03400	2.12104	0.00763553	35.2	not assigned.unknown	similar to UP|Q9XGZ7_ARATH (Q9XGZ7) T1N24.19 protein, partial (44%)
CHR17_JGVV0_709_T01	VIT_17s0000g02440	-1.42962	0.00191555	35.2	not assigned.unknown	weakly similar to UP|Q8Y0Q6_RALSO (Q8Y0Q6) PROBABLE TRANSMEMBRANE PROTEIN, partial (8%)
CHR19_GSVIVT00020358001_T01	VIT_19s0027g01070	-1.54397	0.0432663	35.2	not assigned.unknown
CHR17_JGVV0_658_T01	VIT_17s0000g03010	-1.06719	0.00213886	35.2	not assigned.unknown
CHR18_JGVV1_726_T01	VIT_18s0001g10610	-1.10292	0.0131848	35.2	not assigned.unknown
CHR18_JGVV1_728_T01	VIT_18s0001g10630	-1.46261	0.00119266	35.2	not assigned.unknown
CHR18_JGVV1_255_T01	VIT_18s0001g04520	-1.26963	0.00459261	35.2	not assigned.unknown	weakly similar to UP|Q9ZT86_BRANA (Q9ZT86) Calcium-binding protein, partial (38%)
CHR18_JGVV1_351_T01	VIT_18s0001g06320	1.21349	0.0068238	35.2	not assigned.unknown	similar to UP|Q9SJI9_ARATH (Q9SJI9) Expressed protein (At2g42670), partial (76%)
CHR18_JGVV1_514_T01	VIT_18s0001g08340	-1.43214	0.00113917	35.2	not assigned.unknown
CHR18_JGVV1_497_T01	VIT_18s0001g08160	2.15367	0.000741255	35.2	not assigned.unknown
CHR18_JGVV122_95_T01	VIT_18s0122g00290	-1.12629	0.0415521	35.2	not assigned.unknown	similar to UP|Q2HIW8_ARATH (Q2HIW8) At1g21050, partial (39%)
CHR18_JGVV1_99_T01	VIT_18s0001g01500	-1.28759	0.000820569	35.2	not assigned.unknown
CHR18_JGVV1_997_T01	VIT_18s0001g13520	-1.31314	0.0101371	35.2	not assigned.unknown
CHR18_JGVV1_110_T01	VIT_18s0001g01660	-1.76467	0.000732286	35.2	not assigned.unknown	similar to UP|Q2V2S7_ARATH (Q2V2S7) Protein At4g37925, partial (61%)
CHR18_GSVIVT00025917001_T01	VIT_18s0041g02130	1.11477	0.0200129	35.2	not assigned.unknown
CHR18_JGVV1_934_T01	VIT_18s0001g12860	-1.34536	0.00978926	35.2	not assigned.unknown
CHR18_JGVV1_13_T01	VIT_18s0001g00170	-1.32067	0.0139302	35.2	not assigned.unknown	weakly similar to GP|15724286|gb|AAL06536.1 AT4g35240/F23E12_200 {Arabidopsis thaliana}, partial (30%)
CHR18_JGVV1_779_T01	VIT_18s0001g11160	-1.05304	0.00533832	35.2	not assigned.unknown
CHR16_JGVV98_16_T01	VIT_16s0098g01790	1.27403	0.00728239	35.2	not assigned.unknown
CHR1_JGVV10_60_T01	VIT_01s0010g00940	-1.35543	0.00228336	35.2	not assigned.unknown	similar to UP|Q9LT28_ARATH (Q9LT28) Genomic DNA, chromosome 3, P1 clone: MPN9, partial (57%)
CHR1_JGVV11_242_T01	VIT_01s0011g04190	-2.13154	0.000723454	35.2	not assigned.unknown	UP|Q1ZXX2_ARATH (Q1ZXX2) Orf105a, partial (13%)
CHR1_JGVV11_154_T01	VIT_01s0011g05090	1.00425	0.00982105	35.2	not assigned.unknown
CHR16_JGVV50_241_T01	VIT_16s0050g00110	-1.24911	0.0488443	35.2	not assigned.unknown
CHR16_JGVV50_233_T01	VIT_16s0050g00190	-1.05511	0.023669	35.2	not assigned.unknown
CHR16_JGVV50_174_T01	VIT_16s0050g00840	1.35142	0.0495528	35.2	not assigned.unknown
CHR16_JGVV50_187_T01	VIT_16s0050g00710	-1.11754	0.00147321	35.2	not assigned.unknown	similar to UP|Q94A91_ARATH (Q94A91) AT5g52420/K24M7_17, partial (24%)
CHR16_JGVV50_159_T01	VIT_16s0050g01000	-1.30032	0.0208091	35.2	not assigned.unknown
CHR16_JGVV50_8_T01	VIT_16s0050g02710	-1.24899	0.0107867	35.2	not assigned.unknown
CHR1_JGVV11_294_T01	VIT_01s0011g03660	1.46488	0.0081625	35.2	not assigned.unknown	similar to GB|AAM70535.1|21700823|AY124826 At1g68440/T2E12_1 {Arabidopsis thaliana} (exp=-1; wgp=0; cg=0), partial (12%)
CHR19_JGVV15_139_T01	VIT_19s0015g01560	-1.12232	0.0172093	35.2	not assigned.unknown
CHR19_JGVV15_146_T01	VIT_19s0015g01660	-2.57576	0.00810874	35.2	not assigned.unknown
CHR19_JGVV177_33_T01	VIT_19s0177g00350	-1.12782	0.0033259	35.2	not assigned.unknown
CHR19_JGVV14_309_T01	VIT_19s0014g03460	-1.19437	0.00355046	35.2	not assigned.unknown
CHR19_JGVV14_42_T01	VIT_19s0014g00460	-1.83483	0.00801632	35.2	not assigned.unknown
CHR17_JGVV0_461_T01	VIT_17s0000g05210	-1.62977	0.00138655	35.2	not assigned.unknown
CHR17_GSVIVT00007644001_T01	VIT_17s0000g09310	-1.27531	0.006105	35.2	not assigned.unknown
CHR17_JGVV0_160_T01	VIT_17s0000g08590	1.1567	0.00433103	35.2	not assigned.unknown
CHR17_JGVV0_216_T01	VIT_17s0000g07950	-1.54506	0.00191075	35.2	not assigned.unknown
CHR19_JGVV27_62_T01	VIT_19s0027g01060	-1.1901	0.0160274	35.2	not assigned.unknown
CHR19_JGVV90_106_T01	VIT_19s0090g01170	1.20759	0.0223105	35.2	not assigned.unknown	similar to UP|Q8LB46_ARATH (Q8LB46) Light induced protein like, complete
CHR14_JGVV68_29_T01	VIT_14s0068g00330	-1.92652	0.00238137	35.2	not assigned.unknown
CHR13_PDVV64_100_T01	VIT_13s0064g00830	-1.13799	0.00458384	35.2	not assigned.unknown	weakly similar to UP|RGA2_SOLBU (Q7XBQ9) Disease resistance protein RGA2 (RGA2-blb) (Blight resistance protein RPI), partial (3%)
CHR14_JGVV60_12_T01	VIT_14s0060g02630	1.57206	0.0236612	35.2	not assigned.unknown
CHR4_JGVV8_571_T01	VIT_04s0008g06140	-2.14104	0.00226039	35.2	not assigned.unknown
CHR4_JGVV8_572_T01	VIT_04s0008g06150	-1.38303	0.00540098	35.2	not assigned.unknown
CHR14_JGVV66_103_T01	VIT_14s0066g01140	2.18023	0.000321382	35.2	not assigned.unknown
CHR4_JGVV8_60_T01	VIT_04s0008g00700	1.09816	0.00251604	35.2	not assigned.unknown	similar to UP|Q2FQ36_METHJ (Q2FQ36) Ribosomal protein 60S, partial (21%)
CHR5_JGVV20_317_T01	VIT_05s0020g03380	-1.32192	0.00354393	35.2	not assigned.unknown	weakly similar to GB|BAB91125.1|20302596|AB084266 Ser/Thr kinase {Arabidopsis thaliana} (exp=-1; wgp=0; cg=0), partial (6%)
CHR6_JGVV4_259_T01	VIT_06s0004g05740	-1.04127	0.0075782	35.2	not assigned.unknown	similar to UP|Q9FGU7_ARATH (Q9FGU7) Arabidopsis thaliana genomic DNA, chromosome 5, TAC clone:K18B18, partial (21%)
CHR5_JGVV20_460_T01	VIT_05s0020g04880	-1.28838	0.0075782	35.2	not assigned.unknown	similar to UP|Q9LS82_ARATH (Q9LS82) Gb|AAF04893.1, partial (49%)
CHR6_JGVV4_404_T01	VIT_06s0004g04110	-3.85262	0.000779465	35.2	not assigned.unknown
CHR6_JGVV4_359_T01	VIT_06s0004g04590	1.20272	0.00161633	35.2	not assigned.unknown
CHR4_JGVV8_515_T01	VIT_04s0008g05520	-1.51495	0.0052133	35.2	not assigned.unknown
CHR4_JGVV8_507_T01	VIT_04s0008g05440	1.09203	0.0183743	35.2	not assigned.unknown	UP|Q5DGS9_SCHJA (Q5DGS9) SJCHGC02267 protein, partial (16%)
CHR5_JGVV77_136_T01	VIT_05s0077g01650	1.31101	0.0206792	35.2	not assigned.unknown	similar to UP|PRU1_PRUAR (O50001) Major allergen Pru ar 1, partial (73%)
CHR4_JGVV8_465_T01	VIT_04s0008g05010	-1.44028	0.00493339	35.2	not assigned.unknown
CHR5_JGVV20_432_T01	VIT_05s0020g04600	-1.00717	0.00423555	35.2	not assigned.unknown
CHR5_JGVV102_16_T01	VIT_05s0102g00190	-2.23561	0.00215699	35.2	not assigned.unknown
CHR5_JGVV102_55_T01	VIT_05s0102g00620	-1.46762	0.0031834	35.2	not assigned.unknown
CHR14_JGVV60_75_T01	VIT_14s0060g01870	1.2357	0.00120667	35.2	not assigned.unknown
CHR5_JGVV102_59_T01	VIT_05s0102g00660	2.16456	0.00120193	35.2	not assigned.unknown
CHR14_JGVV60_175_T01	VIT_14s0060g00820	-1.25387	0.00183454	35.2	not assigned.unknown	similar to GB|AAL16114.1|16226247|AF428282 At1g09340/T31J12_6 {Arabidopsis thaliana} (exp=-1; wgp=0; cg=0), partial (95%)
CHR5_JGVV77_32_T01	VIT_05s0077g00540	-2.38322	0.000349571	35.2	not assigned.unknown
CHR14_JGVV6_181_T01	VIT_14s0006g02850	-1.00482	0.00349955	35.2	not assigned.unknown
CHR4_JGVV8_354_T01	VIT_04s0008g03760	-1.54265	0.000781492	35.2	not assigned.unknown
CHR14_JGVV66_77_T01	VIT_14s0066g00870	-1.49404	0.003089	35.2	not assigned.unknown
CHR6_JGVV4_616_T01	VIT_06s0004g01770	1.93145	0.00309059	35.2	not assigned.unknown
CHR6_JGVV4_553_T01	VIT_06s0004g02510	1.36238	0.00951252	35.2	not assigned.unknown	similar to UP|Q8RY64_ARATH (Q8RY64) AT4g37080/C7A10_280, partial (40%)
CHR14_JGVV128_3_T01	VIT_14s0128g00030	-1.29823	0.0345461	35.2	not assigned.unknown
CHR13_JGVV67_59_T01	VIT_13s0067g03010	1.90912	0.00309262	35.2	not assigned.unknown	weakly similar to GB|AAP13385.1|30023704|BT006277 At3g56360 {Arabidopsis thaliana} (exp=-1; wgp=0; cg=0), partial (42%)
CHR5_JGVV49_172_T01	VIT_05s0049g01950	1.61084	0.00725814	35.2	not assigned.unknown	weakly similar to UP|Q7XBV4_ORYSA (Q7XBV4) Expressed protein, partial (36%)
CHR13_JGVV67_120_T01	VIT_13s0067g02050	1.60007	0.00585714	35.2	not assigned.unknown	weakly similar to UP|Q9FMG5_ARATH (Q9FMG5) Gb|AAD25673.1, partial (6%)
CHR4_JGVV44_56_T01	VIT_04s0044g01450	-1.31415	0.00243318	35.2	not assigned.unknown	similar to UP|Q2QWN1_ORYSA (Q2QWN1) Expressed protein, partial (43%)
CHR14_JGVV68_25_T01	VIT_14s0068g00280	-1.5628	0.00300586	35.2	not assigned.unknown
CHR6_JGVV4_682_T01	VIT_06s0004g01050	1.16383	0.00515746	35.2	not assigned.unknown
CHR6_JGVV4_689_T01	VIT_06s0004g00960	1.23704	0.00109577	35.2	not assigned.unknown	weakly similar to UP|Q67U54_ORYSA (Q67U54) Plant viral-response family protein-like, partial (73%)
CHR5_JGVV49_12_T01	VIT_05s0049g00120	1.02738	0.00197107	35.2	not assigned.unknown
CHR4_JGVV8_114_T01	VIT_04s0008g01250	-1.33183	0.00197009	35.2	not assigned.unknown	weakly similar to RF|NP_492338.1|17507327|NM_059937 CEll death Specification family member (ces-1) {Caenorhabditis elegans} (exp=-1; wgp=0; cg=0), partial (9%)
CHR14_JGVV171_15_T01	VIT_14s0171g00170	1.28112	0.00598244	35.2	not assigned.unknown
CHR14_JGVV68_155_T01	VIT_14s0068g01620	-2.29421	0.00204225	35.2	not assigned.unknown
CHR5_JGVV49_161_T01	VIT_05s0049g01830	1.85443	0.00257035	35.2	not assigned.unknown	similar to RF|NP_566437.1|18399780|NM_112125 ASML2 (ACTIVATOR OF SPOMIN::LUC2) {Arabidopsis thaliana} (exp=-1; wgp=0; cg=0), partial (25%)
CHR4_JGVV8_271_T01	VIT_04s0008g02900	-1.04388	0.00841156	35.2	not assigned.unknown	weakly similar to RF|NP_974651.1|42573109|NM_202922 electron transporter {Arabidopsis thaliana} (exp=-1; wgp=0; cg=0), partial (78%)
CHR5_JGVV29_11_T01	VIT_05s0029g01430	-1.3472	0.00169559	35.2	not assigned.unknown	weakly similar to UP|PSD10_RAT (Q9Z2X3) 26S proteasome non-ATPase regulatory subunit 10 (26S proteasome regulatory subunit p28) (Gankyrin), partial (8%)
CHR13_JGVV67_95_T01	VIT_13s0067g02420	1.77512	0.00209049	35.2	not assigned.unknown
CHR6_JGVV4_512_T01	VIT_06s0004g02950	-1.12207	0.00312385	35.2	not assigned.unknown
CHR14_JGVV108_86_T01	VIT_14s0108g00930	-1.38503	0.0263845	35.2	not assigned.unknown	similar to UP|Q3E8K4_ARATH (Q3E8K4) Protein At5g39785, partial (25%)
CHR4_JGVV8_329_T01	VIT_04s0008g03500	1.05968	0.00504078	35.2	not assigned.unknown
CHR4_JGVV8_331_T01	VIT_04s0008g03530	-1.67426	0.010771	35.2	not assigned.unknown
CHR5_JGVV20_88_T01	VIT_05s0020g00960	-1.57019	0.000535669	35.2	not assigned.unknown
CHR5_JGVV77_117_T01	VIT_05s0077g01460	1.04612	0.0146916	35.3	not assigned.new	homologue to UP|Q2QNF3_ORYSA (Q2QNF3) 60s ribosomal protein l2, complete
CHRUN_JGVV160_23_T01	VIT_00s0160g00270	1.33226	0.0145432	35.3	not assigned.new
CHR1_JGVV11_132_T01	VIT_01s0011g05310	-1.16784	0.0368081	35.3	not assigned.new
CHR5_JGVV62_9_T01	VIT_05s0062g00110	-1.36248	0.00553299	35.3	not assigned.new	similar to UP|Q5XEZ3_ARATH (Q5XEZ3) At1g73320, partial (81%)
CHR1_GSVIVT00010275001_T01	VIT_01s0010g02040	1.84962	0.0215937	35.3	not assigned.new
CHR5_JGVV94_63_T01	VIT_05s0094g00690	1.0016	0.0074984	35.3	not assigned.new	similar to UP|Q4PRK8_ARATH (Q4PRK8) Sensitivity to red light reduced protein 1, partial (55%)
CHR1_JGVV11_221_T01	VIT_01s0011g04400	1.01826	0.0475438	35.3	not assigned.new
CHR5_PDVV102_86_T01	VIT_05s0102g01070	-1.59005	0.010996	35.3	not assigned.new	similar to GP|21592356|gb|AAM64307.1 nuclear matrix protein 1 {Arabidopsis thaliana}, partial (40%)
CHRUN_JGVV1877_1_T01	VIT_00s1877g00010	1.52163	0.00490002	35.3	not assigned.new
CHR5_JGVV94_47_T01	VIT_05s0094g00510	-1.02727	0.00600625	35.3	not assigned.new
CHRUN_JGVV1466_1_T01	VIT_00s1466g00010	1.17916	0.00304947	35.3	not assigned.new
CHR7_JGVV129_37_T01	VIT_07s0129g00370	-1.28735	0.00951252	35.3	not assigned.new
CHRUN_JGVV1543_1_T01	VIT_00s1543g00010	-1.18359	0.00378777	35.3	not assigned.new
CHRUN_JGVV194_15_T01	VIT_00s0194g00160	-1.62161	0.00203806	35.3	not assigned.new
CHR7_JGVV104_60_T01	VIT_07s0104g01220	-1.12597	0.00411688	35.3	not assigned.new
CHR11_JGVV103_64_T01	VIT_11s0103g00010	3.36245	0.000406016	35.3	not assigned.new
CHR1_JGVV10_47_T01	VIT_01s0010g00720	-3.15005	0.000321382	35.3	not assigned.new
CHR13_JGVV19_19_T01	VIT_13s0019g05160	-1.05616	0.0104748	35.3	not assigned.new
CHR17_JGVV0_104_T01	VIT_17s0000g09210	1.4937	0.0116538	35.3	not assigned.new	similar to UP|Q8VZF8_ARATH (Q8VZF8) At1g02120/T7I23_26, partial (36%)
CHR14_JGVV108_108_T01	VIT_14s0108g01180	-1.30703	0.00355537	35.3	not assigned.new
CHR18_JGVV41_177_T01	VIT_18s0041g00350	-1.2681	0.00373398	35.3	not assigned.new	weakly similar to GB|AAM19921.1|20453365|AY097405 AT3g23600/MDB19_9 {Arabidopsis thaliana} (exp=-1; wgp=0; cg=0), partial (85%)
CHR18_JGVV1_1075_T01	VIT_18s0001g14350	-1.05528	0.0325708	35.3	not assigned.new	ribosomal protein S7 [Vitis vinifera]
CHR18_JGVV1_919_T01	VIT_18s0001g12710	1.6456	0.000675369	35.3	not assigned.new
CHR6_JGVV4_458_T01	VIT_06s0004g03500	1.2985	0.00768692	35.3	not assigned.new
CHRUN_JGVV397_3_T01	VIT_00s0397g00030	-1.44324	0.00217208	35.3	not assigned.new
CHR18_JGVV41_7_T01	VIT_18s0041g02400	-1.52009	0.00304847	35.3	not assigned.new
CHR18_GSVIVT00025920001_T01	VIT_18s0041g02100	-2.00537	0.00129447	35.3	not assigned.new	similar to UP|ETR1_PRUPE (Q9M7M1) Ethylene receptor , complete
CHR18_JGVV72_67_T01	VIT_18s0072g00540	1.81371	0.000614381	35.3	not assigned.new	similar to RF|NP_190834.1|15231284|NM_115126 RNA binding {Arabidopsis thaliana} (exp=-1; wgp=0; cg=0), partial (17%)
CHR18_JGVV1_471_T01	VIT_18s0001g07850	-2.09949	0.00533642	35.3	not assigned.new	similar to RF|NP_172401.2|30681070|NM_100800 metalloexopeptidase/ metallopeptidase/ methionyl aminopeptidase/ peptidase {Arabidopsis thaliana} (exp=-1; wgp=0; cg=0), partial (7%)
CHR18_JGVV1_573_T01	VIT_18s0001g08990	1.00992	0.00418416	35.3	not assigned.new	similar to UP|Q6V8K5_ORYSA (Q6V8K5) GPRP, partial (38%)
CHR18_JGVV1_553_T01	VIT_18s0001g08750	1.45556	0.00195719	35.3	not assigned.new
CHRUN_PDVV316_5_T01	VIT_00s0316g00050	-1.4143	0.0208684	35.3	not assigned.new
CHR13_JGVV67_103_T01	VIT_13s0067g02290	2.81933	0.00355046	35.3	not assigned.new	similar to UP|Q6DBN1_ARATH (Q6DBN1) At4g08455, partial (86%)
CHR6_JGVV61_104_T01	VIT_06s0061g00510	-1.22615	0.0251578	35.3	not assigned.new
CHR18_JGVV1_734_T01	VIT_18s0001g10690	-3.06668	0.000614381	35.3	not assigned.new	similar to UP|Q84P54_LYCES (Q84P54) Gamma-aminobutyrate transaminase subunit isozyme 1 , partial (23%)
CHRUN_JGVV684_2_T01	VIT_00s0684g00020	-1.01456	0.0110068	35.3	not assigned.new
CHR10_JGVV116_42_T01	VIT_10s0116g00840	1.15868	0.00756262	35.3	not assigned.new
CHR13_JGVV64_127_T01	VIT_13s0064g00380	-1.3555	0.00599915	35.3	not assigned.new
CHR6_JGVV61_90_T01	VIT_06s0061g00680	-1.79632	0.0138242	35.3	not assigned.new
CHR13_JGVV67_238_T01	VIT_13s0067g00120	-1.2414	0.00667822	35.3	not assigned.new
CHRUN_JGVV780_3_T01	VIT_00s0780g00030	-2.27546	0.00602782	35.3	not assigned.new
CHR6_GSVIVT00024996001_T01	VIT_06s0004g04450	1.12882	0.0154873	35.3	not assigned.new
CHRUN_JGVV265_1_T01	VIT_00s0265g00010	-1.11328	0.0120021	35.3	not assigned.new	weakly similar to UP|Q9FYE8_ARATH (Q9FYE8) Phosphoglycerate mutase-like protein, partial (61%)
CHR7_GSVIVT00011030001_T01	VIT_07s0104g00990	1.28483	0.00226039	35.3	not assigned.new
CHR19_GSVIVT00036755001_T01	VIT_19s0085g00570	-2.00088	0.00245109	35.3	not assigned.new	similar to UP|ETR1_PRUPE (Q9M7M1) Ethylene receptor , complete
CHR13_JGVV19_303_T01	VIT_13s0019g02120	1.14288	0.00444991	35.3	not assigned.new	homologue to UP|ZFP4_ARATH (Q39263) Zinc finger protein 4, partial (27%)
CHR19_JGVV14_60_T01	VIT_19s0014g00700	-1.01005	0.00309059	35.3	not assigned.new	homologue to UP|METL_CATRO (Q96552) S-adenosylmethionine synthetase 2 (Methionine adenosyltransferase 2) (AdoMet synthetase 2) , partial (71%)
CHR19_JGVV14_302_T01	VIT_19s0014g03390	1.13692	0.0106252	35.3	not assigned.new
CHR18_JGVV76_17_T01	VIT_18s0076g00320	1.17715	0.0370379	35.3	not assigned.new	weakly similar to UP|Q357P7_9BRAD (Q357P7) Integral membrane family protein, partial (74%)
CHR13_JGVV19_44_T01	VIT_13s0019g04880	-1.23631	0.0187002	35.3	not assigned.new
CHR6_GSVIVT00037517001_T01	VIT_06s0009g01040	1.35243	0.00102573	35.3	not assigned.new	similar to UP|Q44770_BORBU (Q44770) Orf19, partial (8%)
CHR10_JGVV3_392_T01	VIT_10s0003g04420	-1.63473	0.00209072	35.3	not assigned.new
CHR6_JGVV4_163_T01	VIT_06s0004g06770	1.35185	0.00675652	35.3	not assigned.new
CHR12_JGVV134_39_T01	VIT_12s0134g00470	1.0102	0.00837374	35.3	not assigned.new
CHR3_JGVV17_76_T01	VIT_03s0017g01330	-1.11183	0.00566076	35.3	not assigned.new
CHR12_GSVIVT00029817001_T01	VIT_12s0055g01290	1.04309	0.00314196	35.3	not assigned.new
CHR4_JGVV8_98_T01	VIT_04s0008g01090	-1.04533	0.00481515	35.3	not assigned.new	similar to UP|Q2MJ20_MEDTR (Q2MJ20) Cytochrome P450 monooxygenase CYP716A, partial (56%)
CHR8_JGVV7_675_T01	VIT_08s0007g01860	-1.18636	0.0123746	35.3	not assigned.new
CHR8_JGVV7_673_T01	VIT_08s0007g01890	-1.23763	0.00291989	35.3	not assigned.new
CHR9_GSVIVT00017496001_T01	VIT_09s0002g08450	1.13827	0.0145208	35.3	not assigned.new
CHR2_JGVV87_65_T01	VIT_02s0087g00330	1.20806	0.00674697	35.3	not assigned.new
CHR2_JGVV87_60_T01	VIT_02s0087g00380	1.23642	0.00338386	35.3	not assigned.new
CHR12_JGVV59_53_T01	VIT_12s0059g00560	1.08899	0.0262006	35.3	not assigned.new
CHR15_JGVV48_201_T01	VIT_15s0048g00880	1.35592	0.0416913	35.3	not assigned.new	similar to UP|Q2QPD5_ORYSA (Q2QPD5) Expressed protein, partial (16%)
CHR2_JGVV87_66_T01	VIT_02s0087g00320	1.10458	0.0357553	35.3	not assigned.new
CHR8_PDVV40_217_T01	VIT_08s0040g00940	1.14845	0.0408843	35.3	not assigned.new
CHR14_JGVV68_11_T01	VIT_14s0068g00120	-1.15805	0.00491659	35.3	not assigned.new
CHR4_JGVV44_82_T01	VIT_04s0044g01160	3.63693	0.00120667	35.3	not assigned.new	similar to UP|Q6V3A7_9ROSI (Q6V3A7) O-acetylserine (Thiol)lyase (Fragment), partial (59%)
CHR14_JGVV6_92_T01	VIT_14s0006g01610	-1.12438	0.00299665	35.3	not assigned.new
CHR8_JGVV40_23_T01	VIT_08s0040g03170	1.17378	0.0200673	35.3	not assigned.new
CHR4_JGVV44_81_T01	VIT_04s0044g01170	1.15655	0.0475113	35.3	not assigned.new
CHR14_JGVV68_219_T01	VIT_14s0068g02330	-2.10414	0.000765058	35.3	not assigned.new
CHR12_JGVV35_53_T01	VIT_12s0035g01760	1.33405	0.0272114	35.3	not assigned.new
CHR4_JGVV44_67_T01	VIT_04s0044g01310	-2.29696	0.000349571	35.3	not assigned.new
CHR4_JGVV69_36_T01	VIT_04s0069g00540	-1.10551	0.0183743	35.3	not assigned.new
CHR14_JGVV83_20_T01	VIT_14s0083g00230	-1.4679	0.0230585	35.3	not assigned.new
CHR4_JGVV69_41_T01	VIT_04s0069g00610	-1.2516	0.0248802	35.3	not assigned.new	similar to GP|30013669|gb|AAP03877.1 Avr9/Cf-9 rapidly elicited protein 141 {Nicotiana tabacum}, partial (2%)
CHR4_JGVV69_48_T01	VIT_04s0069g00720	-2.32075	0.000321382	35.3	not assigned.new
CHR4_JGVV8_324_T01	VIT_04s0008g03450	1.00991	0.0182047	35.3	not assigned.new	UP|Q3T4H1_VITVI (Q3T4H1) 9,10[9\',10\']carotenoid cleavage dioxygenase, complete
CHR12_JGVV28_39_T01	VIT_12s0028g03640	-1.36905	0.0060343	35.3	not assigned.new
CHR4_JGVV8_342_T01	VIT_04s0008g03640	1.30001	0.00839335	35.3	not assigned.new
CHR8_JGVV7_293_T01	VIT_08s0007g05900	1.04841	0.0155021	35.3	not assigned.new
CHR8_JGVV58_36_T01	VIT_08s0058g01120	1.32933	0.0233464	35.3	not assigned.new	similar to UP|Q9FLV0_ARATH (Q9FLV0) Flavanone 3-hydroxylase-like protein, partial (77%)
CHR8_JGVV7_146_T01	VIT_08s0007g07490	-1.08441	0.02341	35.3	not assigned.new	similar to UP|Q9T0K5_ARATH (Q9T0K5) Extensin-like protein, partial (11%)
CHR8_JGVV7_104_T01	VIT_08s0007g07940	1.32348	0.000901283	35.3	not assigned.new
CHR9_JGVV54_18_T01	VIT_09s0054g01680	1.44674	0.00412824	35.3	not assigned.new
CHR14_JGVV36_12_T01	VIT_14s0036g01400	1.64219	0.00113917	35.3	not assigned.new	weakly similar to UP|Q9ZT86_BRANA (Q9ZT86) Calcium-binding protein, partial (38%)
CHR9_JGVV96_18_T01	VIT_09s0096g00210	2.63531	0.000334449	35.3	not assigned.new	similar to UP|Q8GSM7_TOBAC (Q8GSM7) Hydroxycinnamoyl transferase, partial (35%)
CHR9_JGVV96_41_T01	VIT_09s0096g00520	4.05827	0.000356814	35.3	not assigned.new	weakly similar to GP|3170250|gb|AAC18062.1| acetyl CoA: benzylalcohol acetyltransferase; BEAT {Clarkia breweri}, partial (17%)
CHR9_JGVV96_47_T01	VIT_09s0096g00630	1.99314	0.00120269	35.3	not assigned.new
CHR16_JGVV39_191_T01	VIT_16s0039g02810	1.72829	0.000614381	35.3	not assigned.new
CHR16_JGVV22_174_T01	VIT_16s0022g00470	-1.20787	0.00555382	35.3	not assigned.new
CHR9_JGVV54_11_T01	VIT_09s0054g01760	-1.99856	0.00216104	35.3	not assigned.new
CHR1_JGVV11_366_T01	VIT_01s0011g02900	1.55645	0.000820569	35.3	not assigned.new
CHRUN_GSVIVT00006788001_T01	VIT_00s0421g00010	-2.10295	0.000614381	35.3	not assigned.new
CHR9_PDVV96_56_T01	VIT_09s0096g00720	1.5755	0.00121149	35.3	not assigned.new	weakly similar to UP|O80816_ARATH (O80816) T8F5.23 protein, partial (40%)
CHR1_JGVV11_592_T01	VIT_01s0011g00460	-1.84713	0.000614381	35.3	not assigned.new
CHR14_JGVV30_40_T01	VIT_14s0030g01890	-1.02094	0.00354393	35.3	not assigned.new	similar to UP|GAT11_ARATH (O82632) GATA transcription factor 11 (AtGATA-11), partial (28%)
CHR13_JGVV139_13_T01	VIT_13s0139g00140	-1.10152	0.00578229	35.3	not assigned.new
CHR16_JGVV50_203_T01	VIT_16s0050g00540	1.87845	0.00444991	35.3	not assigned.new
CHR1_JGVV11_50_T01	VIT_01s0011g06180	3.31937	0.000714654	35.3	not assigned.new
CHR1_JGVV11_524_T01	VIT_01s0011g01170	1.45189	0.0342167	35.3	not assigned.new
CHR1_PDVV11_362_T01	VIT_01s0011g03000	-1.12601	0.00339121	35.3	not assigned.new
CHR7_JGVV5_245_T01	VIT_07s0005g02530	1.40122	0.00134578	35.3	not assigned.new
CHR7_JGVV5_244_T01	VIT_07s0005g02520	1.46519	0.0328455	35.3	not assigned.new	similar to UP|Q93X44_LYCES (Q93X44) Protein tyrosine phosphatase, partial (29%)
CHR2_JGVV25_202_T01	VIT_02s0025g02180	1.87617	0.00106249	35.3	not assigned.new	similar to GB|AAN72274.1|25090311|BT002263 At4g24140/T19F6_130 {Arabidopsis thaliana} (exp=-1; wgp=0; cg=0), partial (21%)
CHR5_JGVV102_96_T01	VIT_05s0102g01080	-1.6792	0.00993276	35.3	not assigned.new
CHR9_JGVV2_303_T01	VIT_09s0002g03350	-1.20616	0.0102305	35.3	not assigned.new
CHR15_JGVV48_34_T01	VIT_15s0048g02640	1.38647	0.00461631	35.3	not assigned.new	similar to UP|Q7XAB2_CAMAC (Q7XAB2) 10-hydroxygeraniol oxidoreductase, partial (98%)
CHR11_JGVV65_19_T01	VIT_11s0065g00240	1.06628	0.0269746	35.3	not assigned.new
CHR12_JGVV59_9_T01	VIT_12s0059g00100	-1.82568	0.00149413	35.3	not assigned.new	similar to RF|NP_187566.1|15232714|NM_111789 protein binding {Arabidopsis thaliana} (exp=-1; wgp=0; cg=0), partial (86%)
CHR12_PDVV34_73_T01	VIT_12s0034g01550	-1.10136	0.00265049	35.3	not assigned.new	weakly similar to UP|Q9FNL2_ARATH (Q9FNL2) Salt-inducible protein-like, partial (14%)
CHR7_JGVV5_284_T01	VIT_07s0005g02980	-1.20668	0.0214727	35.3	not assigned.new	homologue to UP|ZFP4_ARATH (Q39263) Zinc finger protein 4, partial (27%)
CHR15_JGVV48_77_T01	VIT_15s0048g02180	-1.08792	0.00995301	35.3	not assigned.new
CHR5_JGVV20_211_T01	VIT_05s0020g02280	1.09645	0.00161633	35.3	not assigned.new
CHR5_JGVV124_59_T01	VIT_05s0124g00690	-1.0055	0.00520655	35.3	not assigned.new	similar to UP|Q9C7A2_ARATH (Q9C7A2) Ankyrin-like protein; 93648-91299, partial (96%)
CHR7_JGVV5_171_T01	VIT_07s0005g01750	-1.51486	0.00214347	35.3	not assigned.new
CHR2_JGVV154_35_T01	VIT_02s0154g00410	-1.30165	0.00250718	35.3	not assigned.new
CHR2_JGVV154_36_T01	VIT_02s0154g00420	-1.15845	0.0030522	35.3	not assigned.new
CHR7_JGVV5_166_T01	VIT_07s0005g01700	-1.54205	0.00200091	35.3	not assigned.new
CHR16_JGVV100_102_T01	VIT_16s0100g00250	1.92793	0.00394792	35.3	not assigned.new
CHR5_JGVV102_97_T01	VIT_05s0102g01090	-1.30731	0.00299665	35.3	not assigned.new
CHR16_JGVV100_10_T01	VIT_16s0100g01220	1.15863	0.000858625	35.3	not assigned.new	similar to UP|Q9LTK0_ARATH (Q9LTK0) Arabidopsis thaliana genomic DNA, chromosome 5, BAC clone:F17P19 (AT5g52200/F17P19_10), partial (21%)
CHR7_JGVV5_154_T01	VIT_07s0005g01580	1.68469	0.00228336	35.3	not assigned.new
CHR1_JGVV10_279_T01	VIT_01s0010g03710	-1.78426	0.0048479	35	not assigned	To be blasted_Isabelle
CHR1_JGVV11_525_T01	VIT_01s0011g01160	1.23418	0.00257035	35	not assigned	To be blasted_Isabelle
CHR1_JGVV11_527_T01	VIT_01s0011g01140	-1.12361	0.00280415	35	not assigned	To be blasted_Isabelle
CHR1_JGVV244_3_T01	VIT_01s0244g00030	-1.36006	0.00161633	35	not assigned	To be blasted_Isabelle
CHR1_JGVV26_202_T01	VIT_01s0026g00520	-2.28696	0.00216104	35	not assigned	To be blasted_Isabelle
CHR10_JGVV3_222_T01	VIT_10s0003g02440	1.05802	0.0311673	35	not assigned	To be blasted_Isabelle
CHR10_JGVV3_459_T01	VIT_10s0003g05420	2.53804	0.000675369	35	not assigned	To be blasted_Isabelle
CHR11_JGVV118_56_T01	VIT_11s0118g00630	-1.14225	0.0025316	35	not assigned	To be blasted_Isabelle
CHR11_JGVV37_81_T01	VIT_11s0037g00890	1.59409	0.00398435	35	not assigned	To be blasted_Isabelle
CHR12_JGVV178_10_T01	VIT_12s0178g00140	1.62371	0.010416	35	not assigned	To be blasted_Isabelle
CHR12_JGVV34_96_T01	VIT_12s0034g01350	-1.41169	0.00536189	35	not assigned	To be blasted_Isabelle
CHR12_JGVV35_19_T01	VIT_12s0035g02100	-1.19274	0.00314827	35	not assigned	To be blasted_Isabelle
CHR13_JGVV19_369_T01	VIT_13s0019g01040	1.99913	0.00675929	35	not assigned	To be blasted_Isabelle
CHR13_JGVV67_193_T01	VIT_13s0067g00890	1.23875	0.00611011	35	not assigned	To be blasted_Isabelle
CHR13_JGVV84_13_T01	VIT_13s0084g00130	-1.48559	0.00243318	35	not assigned	To be blasted_Isabelle
CHR14_GSVIVT00036457001_T01	VIT_14s0083g00260	-3.18311	0.00157876	35	not assigned	To be blasted_Isabelle
CHR14_JGVV171_30_T01	VIT_14s0171g00320	1.95803	0.000741255	35	not assigned	To be blasted_Isabelle
CHR14_JGVV60_119_T01	VIT_14s0060g01430	-1.02763	0.00610112	35	not assigned	To be blasted_Isabelle
CHR14_JGVV60_154_T01	VIT_14s0060g01050	-2.61223	0.00580792	35	not assigned	To be blasted_Isabelle
CHR14_JGVV66_128_T01	VIT_14s0066g01410	-1.01916	0.0062234	35	not assigned	To be blasted_Isabelle
CHR14_JGVV66_14_T01	VIT_14s0066g00160	-2.81229	0.000535088	35	not assigned	To be blasted_Isabelle
CHR14_JGVV66_75_T01	VIT_14s0066g00850	-1.05044	0.00222053	35	not assigned	To be blasted_Isabelle
CHR14_JGVV68_134_T01	VIT_14s0068g01400	1.06043	0.00482013	35	not assigned	To be blasted_Isabelle
CHR14_JGVV68_92_T01	VIT_14s0068g00970	1.04222	0.00617105	35	not assigned	To be blasted_Isabelle
CHR14_PDVV66_67_T01	VIT_14s0066g00600	-1.14447	0.0321487	35	not assigned	To be blasted_Isabelle
CHR15_JGVV46_55_T01	VIT_15s0046g03120	1.58855	0.0258838	35	not assigned	To be blasted_Isabelle
CHR15_JGVV48_106_T01	VIT_15s0048g01880	-1.61927	0.00161633	35	not assigned	To be blasted_Isabelle
CHR15_JGVV48_234_T01	VIT_15s0048g00520	1.29497	0.00398886	35	not assigned	To be blasted_Isabelle
CHR16_JGVV22_99_T01	VIT_16s0022g01390	-2.85115	0.000321382	35	not assigned	To be blasted_Isabelle
CHR16_JGVV39_56_T01	VIT_16s0039g00990	-1.02776	0.0103044	35	not assigned	To be blasted_Isabelle
CHR16_JGVV50_105_T01	VIT_16s0050g01610	-1.02514	0.0195075	35	not assigned	To be blasted_Isabelle
CHR16_JGVV50_135_T01	VIT_16s0050g01260	-1.9911	0.000614381	35	not assigned	To be blasted_Isabelle
CHR16_JGVV50_44_T01	VIT_16s0050g02340	-1.73563	0.00354393	35	not assigned	To be blasted_Isabelle
CHR16_JGVV98_170_T01	VIT_16s0098g00190	-1.04384	0.0125533	35	not assigned	To be blasted_Isabelle
CHR16_PDVV148_1_T01	VIT_16s0148g00010	-1.14219	0.0247029	35	not assigned	To be blasted_Isabelle
CHR16_PDVV98_168_T01	VIT_16s0098g00100	-1.59164	0.00675929	35	not assigned	To be blasted_Isabelle
CHR17_JGVV0_203_T01	VIT_17s0000g08080	-1.02626	0.0089331	35	not assigned	To be blasted_Isabelle
CHR17_JGVV0_896_T01	VIT_17s0000g00110	-1.34272	0.000741255	35	not assigned	To be blasted_Isabelle
CHR18_JGVV1_1161_T01	VIT_18s0001g15310	-1.62267	0.000844681	35	not assigned	To be blasted_Isabelle
CHR18_JGVV1_1191_T01	VIT_18s0001g15650	-1.56005	0.00202293	35	not assigned	To be blasted_Isabelle
CHR18_JGVV1_612_T01	VIT_18s0001g09390	-1.72165	0.00134681	35	not assigned	To be blasted_Isabelle
CHR18_JGVV1_695_T01	VIT_18s0001g10300	1.41668	0.0138952	35	not assigned	To be blasted_Isabelle
CHR18_JGVV1_837_T01	VIT_18s0001g11830	-1.28857	0.0160426	35	not assigned	To be blasted_Isabelle
CHR18_JGVV1_899_T01	VIT_18s0001g12490	-1.17225	0.00278851	35	not assigned	To be blasted_Isabelle
CHR18_JGVV89_113_T01	VIT_18s0089g00160	-1.41948	0.0218441	35	not assigned	To be blasted_Isabelle
CHR19_JGVV14_376_T01	VIT_19s0014g04240	-1.64765	0.0115353	35	not assigned	To be blasted_Isabelle
CHR19_JGVV14_409_T01	VIT_19s0014g04630	-1.19205	0.0178709	35	not assigned	To be blasted_Isabelle
CHR19_JGVV15_215_T01	VIT_19s0015g02750	-1.21499	0.00458283	35	not assigned	To be blasted_Isabelle
CHR19_JGVV177_26_T01	VIT_19s0177g00280	-1.9982	0.000661239	35	not assigned	To be blasted_Isabelle
CHR2_JGVV109_10_T01	VIT_02s0109g00310	-1.03049	0.0173678	35	not assigned	To be blasted_Isabelle
CHR2_JGVV109_3_T01	VIT_02s0109g00400	-1.07842	0.022167	35	not assigned	To be blasted_Isabelle
CHR2_JGVV12_105_T01	VIT_02s0012g01800	-1.03009	0.00304947	35	not assigned	To be blasted_Isabelle
CHR2_JGVV12_236_T01	VIT_02s0012g00280	1.14965	0.00402548	35	not assigned	To be blasted_Isabelle
CHR2_JGVV25_266_T01	VIT_02s0025g02880	-1.20087	0.015	35	not assigned	To be blasted_Isabelle
CHR2_JGVV87_24_T01	VIT_02s0087g00750	1.09872	0.00304947	35	not assigned	To be blasted_Isabelle
CHR3_JGVV38_243_T01	VIT_03s0038g02230	-1.45121	0.00932682	35	not assigned	To be blasted_Isabelle
CHR3_JGVV63_189_T01	VIT_03s0063g02020	-1.68572	0.00160727	35	not assigned	To be blasted_Isabelle
CHR3_JGVV88_102_T01	VIT_03s0088g00050	-1.58693	0.0125467	35	not assigned	To be blasted_Isabelle
CHR3_JGVV88_4_T01	VIT_03s0088g01250	-1.31724	0.0119146	35	not assigned	To be blasted_Isabelle
CHR3_JGVV88_98_T01	VIT_03s0088g00110	-1.58053	0.00375091	35	not assigned	To be blasted_Isabelle
CHR3_JGVV91_52_T01	VIT_03s0091g00680	1.04563	0.0146128	35	not assigned	To be blasted_Isabelle
CHR4_JGVV23_208_T01	VIT_04s0023g01660	-1.14965	0.00343508	35	not assigned	To be blasted_Isabelle
CHR4_JGVV23_68_T01	VIT_04s0023g03230	-1.40457	0.0195482	35	not assigned	To be blasted_Isabelle
CHR4_JGVV44_19_T01	VIT_04s0044g01860	-1.45358	0.00209072	35	not assigned	To be blasted_Isabelle
CHR4_JGVV44_59_T01	VIT_04s0044g01410	-1.53546	0.0011478	35	not assigned	To be blasted_Isabelle
CHR4_JGVV8_134_T01	VIT_04s0008g01450	-1.02866	0.0368901	35	not assigned	To be blasted_Isabelle
CHR4_JGVV8_164_T01	VIT_04s0008g01770	-1.00934	0.00901136	35	not assigned	To be blasted_Isabelle
CHR4_JGVV8_177_T01	VIT_04s0008g01900	-1.26495	0.00649275	35	not assigned	To be blasted_Isabelle
CHR5_JGVV102_53_T01	VIT_05s0102g00600	-2.10927	0.00120667	35	not assigned	To be blasted_Isabelle
CHR5_JGVV29_98_T01	VIT_05s0029g00190	2.02431	0.00241448	35	not assigned	To be blasted_Isabelle
CHR5_JGVV49_29_T01	VIT_05s0049g00310	-1.25242	0.00155221	35	not assigned	To be blasted_Isabelle
CHR5_JGVV49_32_T01	VIT_05s0049g00350	-1.15969	0.0393667	35	not assigned	To be blasted_Isabelle
CHR5_JGVV77_171_T01	VIT_05s0077g02010	-1.94204	0.00195719	35	not assigned	To be blasted_Isabelle
CHR5_JGVV77_62_T01	VIT_05s0077g00870	1.40153	0.0179148	35	not assigned	To be blasted_Isabelle
CHR5_JGVV94_84_T01	VIT_05s0094g00930	-1.47007	0.00309262	35	not assigned	To be blasted_Isabelle
CHR6_JGVV4_415_T01	VIT_06s0004g04000	1.37748	0.0238395	35	not assigned	To be blasted_Isabelle
CHR6_JGVV80_77_T01	VIT_06s0080g00420	-1.87865	0.00128942	35	not assigned	To be blasted_Isabelle
CHR6_JGVV9_207_T01	VIT_06s0009g01380	-1.0373	0.00244226	35	not assigned	To be blasted_Isabelle
CHR6_JGVV9_67_T01	VIT_06s0009g03040	-1.12205	0.0226159	35	not assigned	To be blasted_Isabelle
CHR6_PDVV4_629_T01	VIT_06s0004g01390	-1.85817	0.0010365	35	not assigned	To be blasted_Isabelle
CHR6_PDVV9_92_T01	VIT_06s0009g02860	-1.07321	0.00958659	35	not assigned	To be blasted_Isabelle
CHR7_JGVV104_22_T01	VIT_07s0104g01620	-1.19	0.0450735	35	not assigned	To be blasted_Isabelle
CHR7_JGVV141_18_T01	VIT_07s0141g00330	1.75584	0.00308317	35	not assigned	To be blasted_Isabelle
CHR7_JGVV151_14_T01	VIT_07s0151g00930	-1.36361	0.00428455	35	not assigned	To be blasted_Isabelle
CHR7_JGVV95_37_T01	VIT_07s0095g00550	-1.14118	0.00387239	35	not assigned	To be blasted_Isabelle
CHR8_JGVV105_13_T01	VIT_08s0105g00180	-1.42379	0.00605169	35	not assigned	To be blasted_Isabelle
CHR8_JGVV105_14_T01	VIT_08s0105g00190	-1.43064	0.00611011	35	not assigned	To be blasted_Isabelle
CHR8_JGVV32_88_T01	VIT_08s0032g01110	-1.73749	0.00130297	35	not assigned	To be blasted_Isabelle
CHR8_JGVV40_289_T01	VIT_08s0040g00300	-1.01324	0.00360896	35	not assigned	To be blasted_Isabelle
CHR8_JGVV40_74_T01	VIT_08s0040g02600	-1.15384	0.00733081	35	not assigned	To be blasted_Isabelle
CHR8_JGVV7_490_T01	VIT_08s0007g03820	-1.25826	0.0171655	35	not assigned	To be blasted_Isabelle
CHR8_JGVV7_729_T01	VIT_08s0007g01300	-1.17485	0.0326094	35	not assigned	To be blasted_Isabelle
CHR9_JGVV18_15_T01	VIT_09s0018g00290	-2.43231	0.000565796	35	not assigned	To be blasted_Isabelle
CHR9_JGVV2_198_T01	VIT_09s0002g02220	-1.1061	0.0128814	35	not assigned	To be blasted_Isabelle
CHR9_JGVV2_26_T01	VIT_09s0002g00370	1.43753	0.00314827	35	not assigned	To be blasted_Isabelle
CHR9_JGVV96_35_T01	VIT_09s0096g00420	1.19141	0.00343508	35	not assigned	To be blasted_Isabelle
CHRUN_JGVV211_15_T01	VIT_00s0211g00160	-1.2112	0.0013409	35	not assigned	To be blasted_Isabelle
CHRUN_JGVV253_9_T01	VIT_00s0253g00090	2.17788	0.000614381	35	not assigned	To be blasted_Isabelle
CHRUN_JGVV258_11_T01	VIT_00s0258g00130	1.19978	0.0273116	35	not assigned	To be blasted_Isabelle
CHRUN_JGVV324_6_T01	VIT_00s0324g00060	-2.58178	0.00312385	35	not assigned	To be blasted_Isabelle
CHRUN_JGVV391_1_T01	VIT_00s0391g00010	-2.91548	0.00109577	35	not assigned	To be blasted_Isabelle
CHRUN_JGVV731_1_T01	VIT_00s0731g00010	-1.08229	0.0447707	35	not assigned	To be blasted_Isabelle
CHRUN_PDVV1614_1_T01	VIT_00s1614g00010	-1.10709	0.0320262	35	not assigned	To be blasted_Isabelle
